# Supplementary material for: Transcriptome analysis of the whitefly, Bemisia tabaci MEAM1 during feeding on tomato infected with the crinivirus, Tomato chlorosis virus, identifies a temporal shift in gene expression and differential regulation of novel orphan genes
Source: BMC Genomics. 2017 May 11;18:370. doi: 10.1186/s12864-017-3751-1 (PMC5426028; doi:10.1186/s12864-017-3751-1)
Supplement: Supplementary file 1 — a The number of Illumina raw and processed reads produced per RNA-Seq library from virus free (VF) whiteflies, Bemisia tabaci MEAM1, and whiteflies fed on Tomato chlorosis virus (ToCV) infected tomato (ToCV) for 24, 48, and 72 h. b Correlation matrix analysis for multiple biological replicates obtained from RNA-Seq libraries prepared from virus free (VF) whiteflies fed on uninfected tomato and whiteflies fed on Tomato chlorosis virus (ToCV) infected tomato for periods of for 24, 48, and 72 h. (XLSX 15 kb) [file 12864_2017_3751_MOESM1_ESM.xlsx]

## Sheet: Additional file 1a
Additional file 1a The number of Illumina raw and processed reads produced per RNA-Seq library from virus free (VF) whiteflies, Bemisia tabaci MEAM1, and whiteflies fed on Tomato chlorosis virus (ToCV) infected tomato (ToCV) for 24, 48, and 72 h
sample	total pair	after removing adapters & low quality reads		rRNA		final cleaned read pairs	mapped to genome
		clean	% clean	left read	right read		mapped	% mapped
VF24 rep1	11974924	9653115	80.61	83427	80727	9567840	7767004	81.18
VF48 rep1	14094060	12064031	85.6	112114	111090	11950116	10039811	84.01
VF72 rep1	7719850	6861488	88.88	80773	80838	6779005	5805128	85.63
ToCV24 rep1	10068575	8270554	82.14	69310	67953	8200003	6744265	82.25
ToCV48 rep1	9025994	7833682	86.79	51769	49836	7780841	5811090	74.68
ToCV72 rep1	10314978	8419590	81.62	56715	56298	8361804	6941590	83.02
VF24 rep2	11445889	10053857	87.84	65770	65261	9986846	8385223	83.96
VF48 rep2	9430266	8153669	86.46	56421	55099	8096309	6930563	85.6
VF72 rep2	13098438	11629414	88.78	116241	115936	11511597	9891191	85.92
ToCV24 rep2	12162572	10519957	86.49	81035	80407	10437568	8454566	81
ToCV48 rep2	10126126	8921992	88.11	79500	78492	8841130	7519207	85.05
ToCV72 rep2	9433720	8408833	89.14	71419	71143	8336322	7096616	85.13
VF24 rep3	8562514	7407452	86.51	48726	47228	7357620	6066360	82.45
VF48 rep3	9696267	8554575	88.23	56843	56643	8496676	6990017	82.27
VF72 rep3	10504180	9502655	90.47	78688	78255	9422887	7958953	84.46
ToCV24 rep3	9573130	8440415	88.17	44663	44354	8394791	6710007	79.93
ToCV48 rep3	10075941	8962468	88.95	66714	66034	8894808	7437376	83.61
ToCV72 rep3	10052188	8239552	81.97	45893	41057	8192870	6591007	80.45

## Sheet: Additional file 1b
Additional file 1b Correlation matrix analysis for multiple biological replicates obtained from RNA-Seq libraries prepared from virus free (VF) whiteflies fed on uninfected tomato and whiteflies fed on Tomato chlorosis virus (ToCV) infected tomato for periods of for 24, 48, and 72 h
Sample	VF_24h_rep1	VF_24h_rep2	VF_24h_rep3	VF_48h_rep1	VF_48h_rep2	VF_48h_rep3	VF_72h_rep1	VF_72h_rep2	VF_72h_rep3	ToCV_24h_rep1	ToCV_24h_rep2	ToCV_24h_rep3	ToCV_48h_rep1	ToCV_48h_rep2	ToCV_48h_rep3	ToCV_72h_rep1	ToCV_72h_rep2	ToCV_72h_rep3
VF_24h_rep1	1	0.99	1	0.99	0.99	0.99	0.99	0.99	0.99	0.98	0.99	0.97	0.95	0.96	0.99	0.99	0.99	0.99
VF_24h_rep2	0.99	1	0.99	0.97	0.98	0.98	0.98	0.98	0.98	0.96	0.98	0.95	0.92	0.94	0.98	0.98	0.98	0.98
VF_24h_rep3	1	0.99	1	0.99	0.99	1	0.99	1	1	0.97	0.99	0.97	0.93	0.95	0.99	0.99	1	0.99
VF_48h_rep1	0.99	0.97	0.99	1	1	0.99	0.99	1	1	0.98	0.99	0.98	0.95	0.97	0.99	0.99	1	0.99
VF_48h_rep2	0.99	0.98	0.99	1	1	0.99	0.99	1	1	0.97	1	0.97	0.94	0.97	0.99	0.99	1	0.99
VF_48h_rep3	0.99	0.98	1	0.99	0.99	1	0.99	1	0.99	0.97	0.99	0.97	0.94	0.95	0.98	0.99	0.99	0.99
VF_72h_rep1	0.99	0.98	0.99	0.99	0.99	0.99	1	0.99	0.99	0.95	0.99	0.94	0.91	0.93	0.97	0.98	0.99	0.99
VF_72h_rep2	0.99	0.98	1	1	1	1	0.99	1	1	0.97	0.99	0.97	0.94	0.96	0.99	0.99	1	1
VF_72h_rep3	0.99	0.98	1	1	1	0.99	0.99	1	1	0.97	0.99	0.96	0.93	0.96	0.99	0.99	1	1
ToCV_24h_rep1	0.98	0.96	0.97	0.98	0.97	0.97	0.95	0.97	0.97	1	0.98	1	0.98	0.99	0.99	0.99	0.98	0.97
ToCV_24h_rep2	0.99	0.98	0.99	0.99	1	0.99	0.99	0.99	0.99	0.98	1	0.98	0.95	0.97	1	0.99	1	0.99
ToCV_24h_rep3	0.97	0.95	0.97	0.98	0.97	0.97	0.94	0.97	0.96	1	0.98	1	0.98	0.99	0.98	0.99	0.97	0.97
ToCV_48h_rep1	0.95	0.92	0.93	0.95	0.94	0.94	0.91	0.94	0.93	0.98	0.95	0.98	1	0.95	0.95	0.96	0.94	0.94
ToCV_48h_rep2	0.96	0.94	0.95	0.97	0.97	0.95	0.93	0.96	0.96	0.99	0.97	0.99	0.95	1	0.98	0.98	0.97	0.96
ToCV_48h_rep3	0.99	0.98	0.99	0.99	0.99	0.98	0.97	0.99	0.99	0.99	1	0.98	0.95	0.98	1	0.99	0.99	0.99
ToCV_72h_rep1	0.99	0.98	0.99	0.99	0.99	0.99	0.98	0.99	0.99	0.99	0.99	0.99	0.96	0.98	0.99	1	0.99	0.99
ToCV_72h_rep2	0.99	0.98	1	1	1	0.99	0.99	1	1	0.98	1	0.97	0.94	0.97	0.99	0.99	1	1
ToCV_72h_rep3	0.99	0.98	0.99	0.99	0.99	0.99	0.99	1	1	0.97	0.99	0.97	0.94	0.96	0.99	0.99	1	1
