# Supplementary material for: Transcriptome analysis of the whitefly, Bemisia tabaci MEAM1 during feeding on tomato infected with the crinivirus, Tomato chlorosis virus, identifies a temporal shift in gene expression and differential regulation of novel orphan genes
Source: BMC Genomics. 2017 May 11;18:370. doi: 10.1186/s12864-017-3751-1 (PMC5426028; doi:10.1186/s12864-017-3751-1)
Supplement: Supplementary file 2 — Differentially expressed genes between virus free (VF) whiteflies fed on uninfected tomato and whiteflies fed on Tomato chlorosis virus (ToCV) infected tomato for 24, 48, and 72 h. (XLSX 144 kb) [file 12864_2017_3751_MOESM2_ESM.xlsx]

## Sheet: Sheet1
Additional file 2 Differentially expressed genes between virus free (VF) whiteflies fed on uninfected tomato and whiteflies fed on Tomato chlorosis virus (ToCV) infected tomato for 24, 48, and 72 h
Gene ID	Annotation	VF24	ToCV24	ToCV/VF-24	adjusted p	VF48	ToCV48	ToCV/VF-48	adjusted p	VF72	ToCV72	ToCV/VF-72	adjusted p
Bta15275	Unknown protein	46.31	14	0.3	0.000637335	27.94	14.97	0.54	1	42.33	14.66	0.35	5.83088e-05
Bta09026	Unknown protein	7.68	2.44	0.32	3.26933e-06	6.08	3.5	0.58	0.613895	6.88	2.53	0.37	3.41344e-05
Bta00770	GK11989	3.16	1.1	0.35	0.0106704	2.37	1.25	0.53	1	3.78	1.15	0.3	0.00108372
Bta09022	Unknown protein	3.42	1.29	0.38	3.31309e-06	3.63	1.56	0.43	0.0439293	3.77	1.65	0.44	0.000593498
Bta07377	Neutral and basic amino acid transport protein rBAT	8.06	3.11	0.39	0.000539784	10.17	5.86	0.58	1	8.53	3.65	0.43	0.000426735
Bta03354	Prophenoloxidase subunit 1	30.92	12.34	0.4	0.000518681	16.14	12.18	0.75	1	18.59	11.7	0.63	0.0423488
Bta08354	Unknown protein	5.1	2.08	0.41	0.000789557	4.56	2.73	0.6	1	5.57	2.14	0.38	0.0057536
Bta14422	Alpha-glucosidase	25.12	11.31	0.45	1.8994e-05	31.68	15.53	0.49	0.0103556	18.14	5.85	0.32	1.12059e-05
Bta00776	Unknown protein	57.23	26.98	0.47	3.94862e-05	51.5	34.73	0.67	1	68.47	26.15	0.38	5.83088e-05
Bta05467	Major royal jelly-related protein	4.98	2.32	0.47	0.00588301	4.05	2.81	0.7	1	6.34	2.35	0.37	0.00140991
Bta02050	Regucalcin	2.64	1.23	0.47	0.0407524	2.81	1.51	0.54	1	4.1	1.3	0.32	0.00871268
Bta00782	Unknown protein	15.86	7.7	0.49	0.010939	14.2	8.33	0.59	0.996008	24.25	6.88	0.28	1.12059e-05
Bta14115	Unknown protein	34.68	17.16	0.49	0.0177035	31.02	19.54	0.63	1	57.59	15.36	0.27	5.22382e-08
Bta00778	Unknown protein	5.68	2.85	0.5	0.0154812	5.49	3.45	0.63	1	8.3	2.84	0.34	1.06122e-05
Bta00786	Unknown protein	10.02	5.02	0.5	0.0229341	12.61	7.92	0.63	1	16.43	6.44	0.39	0.000238021
Bta04890	Unknown protein	504.72	261.01	0.52	0.000752107	601.86	340.03	0.56	0.317822	723.16	232.33	0.32	1.50803e-08
Bta09957	Unknown protein	19.25	10	0.52	0.0279136	21.97	12.83	0.58	1	25.53	9.63	0.38	2.79876e-05
Bta04892	Unknown protein	727.72	389.19	0.53	0.000504495	848.03	485.31	0.57	0.269411	995.29	350.43	0.35	2.6607e-09
Bta04893	Unknown protein	249.02	131.26	0.53	0.00145601	283.15	160.94	0.57	0.233151	334.69	113.15	0.34	5.22382e-08
Bta03408	Phosphatidate phosphatase LPIN2	12.38	6.67	0.54	0.00590194	6.43	7.09	1.1	1	7.8	15.46	1.98	0.00374968
Bta00821	Unknown protein	13.52	7.3	0.54	0.0089598	11.89	6.91	0.58	0.751242	16.8	8.5	0.51	0.00684238
Bta04891	Unknown protein	419.52	230.59	0.55	0.00488016	492.61	271.69	0.55	0.224386	592.5	200.12	0.34	9.56816e-10
Bta04904	Unknown protein	88.45	49.83	0.56	0.0406145	96.45	44.13	0.46	0.14072	136.75	46.52	0.34	4.10565e-08
Bta02630	Alpha-amylase	12.87	7.33	0.57	0.000387244	14.1	7.71	0.55	0.448877	11.8	7.23	0.61	0.0196239
Bta03168	Protein takeout, putative	44.27	25.58	0.58	0.000964927	43.15	29.88	0.69	1	41.68	24.02	0.58	0.0231562
Bta14126	Unknown protein	129.91	77.4	0.6	0.0411179	135.95	92.01	0.68	1	206.82	56.75	0.27	2.68753e-08
Bta04889	Unknown protein	357.4	217.91	0.61	0.0332567	428.09	233.74	0.55	0.167285	510.23	183.82	0.36	4.83983e-08
Bta00791	Unknown protein	12.21	7.55	0.62	0.0151874	14.88	11.09	0.75	1	15.86	7.41	0.47	0.0006622
Bta04929	Unknown protein	906.7	575.73	0.63	0.0393572	1081.68	617.38	0.57	0.170285	1137.09	470.34	0.41	1.70786e-06
Bta04923	Unknown protein	738.38	471.92	0.64	0.022687	944.32	550.57	0.58	0.294918	975	366.98	0.38	1.42944e-06
Bta01592	Transporter, putative	25.96	16.68	0.64	0.0413736	26.84	22.02	0.82	1	21.83	10.52	0.48	0.00133404
Bta04103	Patatin-like phospholipase domain-containing protein 2	19.72	13.02	0.66	0.0134806	11.87	13.45	1.13	1	14.04	29.37	2.09	0.00124188
Bta01518	Unknown protein	9.79	14.73	1.5	0.0305132	6.87	8.37	1.22	1	12.09	5	0.41	0.00142322
Bta03882	Cathepsin B	8.56	14.36	1.68	0.00311244	7.25	9.64	1.33	1	10.35	5.25	0.51	0.00142322
Bta14011	2-oxo-4-hydroxy-4-carboxy-5-ureidoimidazoline decarboxylase	29.1	48.96	1.68	0.0382184	19.14	45.44	2.37	0.0439293	24.55	78.78	3.21	3.42612e-05
Bta08590	Unknown protein	10.21	17.6	1.72	0.00210523	9.88	11.1	1.12	1	14.03	6.1	0.43	3.76867e-07
Bta10005	Pyrroline-5-carboxylate reductase	17.87	32.33	1.81	0.00045322	12.24	24.88	2.03	0.782466	12.64	22.6	1.79	0.0145958
Bta11838	Facilitated glucose transporter protein 1	16.4	31.56	1.92	0.000189135	11.33	28.86	2.55	0.12312	13.84	35.04	2.53	0.000436429
Bta10159	Unknown protein	44.23	90.59	2.05	6.82775e-10	51.07	51.86	1.02	1	63.38	35.98	0.57	0.0452586
Bta08035	Cathepsin B	88	183.5	2.09	3.23796e-07	87.39	133.94	1.53	1	129.37	66.35	0.51	0.00808722
Bta07749	Facilitated glucose transporter protein 1	56.59	123.73	2.19	5.49238e-05	44.44	96.22	2.17	0.220176	42.32	99.55	2.35	0.000946084
Bta01176	Unknown protein	769.62	1850.83	2.4	1.44408e-10	939.57	1295.93	1.38	1	1221.78	592.38	0.48	0.00472427
Bta03426	Unknown protein	7.05	18.87	2.68	3.88442e-06	8.29	19.32	2.33	0.294918	6.31	13.72	2.18	0.0104821
Bta10158	Unknown protein	7.87	22.33	2.84	3.26933e-06	9.06	10.98	1.21	1	12.01	4.89	0.41	0.00069569
Bta13784	Unknown protein	4.32	16.4	3.8	0.000138689	6.67	16.33	2.45	0.170285	3.53	9.35	2.65	0.0410907
Bta09517	Unknown protein	1.21	0.25	0.21	0.343234	0.23	1.12	4.94	1	1.5	0	0.01	0.0469073
Bta14313	1,4-alpha-glucan branching enzyme GlgB	4.63	1.28	0.28	0.0910483	8.7	2.17	0.25	0.00219095	3.91	1.15	0.29	0.0198066
Bta14312	Sucrase	5.43	1.86	0.34	0.0642723	15.11	4.19	0.28	6.51787e-07	7.24	1.26	0.17	5.10057e-07
Bta01800	Sodium-coupled monocarboxylate transporter 1	1.72	0.76	0.44	0.0736325	1.08	0.81	0.75	1	1.72	0.72	0.42	0.00904485
Bta02479	Unknown protein	7.16	3.29	0.46	0.0687659	9.36	6.01	0.64	1	9.29	3.56	0.38	0.00296647
Bta00771	Unknown protein	2.77	1.41	0.51	0.0776571	2.68	1.65	0.62	1	3.53	1.14	0.32	0.00454863
Bta11097	Unknown protein	14.5	7.5	0.52	0.0739042	12.27	6.99	0.57	1	19.92	4.93	0.25	5.06675e-05
Bta02047	Regucalcin	2.42	1.27	0.52	0.241934	2	1.04	0.52	0.987504	2.95	1.02	0.35	0.00167146
Bta04098	Acyl-CoA Z9 desaturase	3.33	1.77	0.53	0.235168	2.96	1.49	0.5	0.598542	3.29	1.28	0.39	0.00068729
Bta12976	Solute carrier family 2, facilitated glucose transporter member 8	9.69	5.36	0.55	0.0676593	8.82	5.87	0.67	1	8.28	3.99	0.48	0.000177953
Bta13455	Unknown protein	2.49	1.36	0.55	0.71953	0.44	0.66	1.5	1	0.7	4.19	5.98	0.0310361
Bta12104	Unknown protein	60.89	34.03	0.56	0.176781	73.43	56.55	0.77	1	89.81	32.08	0.36	1.66093e-08
Bta08403	Unknown protein	6.64	3.89	0.59	0.115669	8.63	5.71	0.66	1	12.6	4.42	0.35	3.24555e-05
Bta09990	Unknown protein	11.61	6.91	0.59	0.282933	11.27	7.14	0.63	1	18.66	7.79	0.42	0.0119921
Bta14673	Unknown protein	0.82	0.5	0.61	0.498648	0.34	0.37	1.09	1	0.76	0.24	0.31	0.0375419
Bta14087	Unknown protein	11.74	7.24	0.62	0.0555906	12.2	7.67	0.63	0.987504	18.14	7.51	0.41	0.00164436
Bta02355	Unknown protein	19.38	12.22	0.63	0.0718872	26.22	17.16	0.65	1	27.68	11.09	0.4	2.25427e-08
Bta00765	Unknown protein	87.6	54.84	0.63	0.0858043	81.89	48.42	0.59	0.911132	134.01	45.84	0.34	2.91392e-11
Bta04912	Unknown protein	15.61	10	0.64	0.343877	18.36	9.31	0.51	0.638721	29.19	9.28	0.32	0.00168499
Bta00789	Unknown protein	21.89	14.16	0.65	0.0582434	26.84	17.12	0.64	1	29.74	12.06	0.41	3.29008e-06
Bta02625	Squalene-hopene cyclase	6.2	4.04	0.65	0.215763	6.38	4.09	0.64	1	8.31	4.27	0.51	0.0323212
Bta00783	Unknown protein	13.55	8.86	0.65	0.318928	17.17	10.02	0.58	1	20.69	6.28	0.3	4.17881e-06
Bta12605	Cathepsin B	2.09	1.37	0.66	0.768538	2.73	1.15	0.42	1	2.47	0.52	0.21	0.000324119
Bta10331	Unknown protein	88.65	59.34	0.67	0.0525597	109.76	67.88	0.62	0.873562	135.18	48.61	0.36	4.31627e-06
Bta10335	Unknown protein	19.04	12.68	0.67	0.379515	21.48	15.66	0.73	1	27.55	11.12	0.4	0.00221741
Bta10333	Unknown protein	79.82	54.16	0.68	0.15468	109.09	74.75	0.69	1	127.54	51.69	0.41	0.00195287
Bta10329	Unknown protein	67.97	46.29	0.68	0.220199	78.27	46.35	0.59	0.628315	107.59	39.37	0.37	3.88126e-08
Bta12109	Unknown protein	18.79	12.69	0.68	0.46655	20.31	15.34	0.76	1	27.89	8.79	0.32	0.000593498
Bta00768	Unknown protein	11.32	7.68	0.68	0.486984	9.74	5.49	0.56	1	14.32	4.88	0.34	6.09726e-05
Bta15384	Zinc transporter ZIP3	15.88	10.88	0.69	0.0446584	13.49	10.17	0.75	1	13.8	7.56	0.55	0.00164365
Bta06175	Zinc finger protein 227	28.63	19.83	0.69	0.0837131	27.44	20.84	0.76	1	37.74	19.59	0.52	0.000784995
Bta04538	Carboxylesterase	7.02	4.85	0.69	0.244269	7.71	5.91	0.77	1	10.25	6.3	0.61	0.0222028
Bta02273	Chitinase	6.22	4.29	0.69	0.25155	6.16	4.08	0.66	1	6.86	3.78	0.55	0.00448782
Bta00226	Pyridine nucleotide-disulfide oxidoreductase domain-containing protein 2	4.65	3.21	0.69	0.372178	5.31	2.17	0.41	0.0195158	5.18	2.51	0.48	0.015234
Bta07084	Unknown protein	12.65	8.79	0.69	0.521389	12.54	7.87	0.63	0.987504	21.71	5.56	0.26	5.77886e-09
Bta09683	Tyrosine-protein phosphatase non-receptor type, putative	7.39	5.21	0.7	0.0487861	7.66	5.91	0.77	1	9.44	5.79	0.61	0.00157935
Bta00788	Unknown protein	194.86	135.78	0.7	0.097614	258.39	153.25	0.59	0.987504	361.81	101.82	0.28	2.3179e-13
Bta00784	Unknown protein	70.6	49.22	0.7	0.14714	85.17	59.84	0.7	1	114.92	35.01	0.3	2.3179e-13
Bta04909	Unknown protein	12.35	8.64	0.7	0.631	17.9	8.64	0.48	0.613895	25.55	8.31	0.33	0.00267326
Bta14116	Unknown protein	107.64	76.16	0.71	0.259746	118.35	80.26	0.68	1	183.75	53.65	0.29	2.08732e-10
Bta00764	Unknown protein	20.5	14.6	0.71	0.510401	19.16	12.23	0.64	1	28.13	10.17	0.36	2.49758e-05
Bta00767	Unknown protein	6.18	4.4	0.71	0.623817	6.39	3.71	0.58	1	8.66	2.86	0.33	0.0294499
Bta00306	Laccase-4	9.78	7.05	0.72	0.202729	9.62	6.32	0.66	1	8.88	4.61	0.52	0.000902281
Bta00780	Unknown protein	31.08	22.3	0.72	0.241788	38.02	21.52	0.57	0.696358	51.3	16.18	0.32	2.68753e-08
Bta07376	Unknown protein	10.21	7.3	0.72	0.439907	16.89	9.65	0.57	0.674269	12.82	5.81	0.45	0.00480469
Bta09989	Chloroquine resistance marker protein	7.95	5.72	0.72	0.539869	8.63	6.6	0.76	1	14.69	5.92	0.4	0.00374968
Bta13675	Fatty acyl-CoA reductase 1	27.31	20.07	0.73	0.166264	31.1	21.72	0.7	1	29.47	18.23	0.62	0.00571207
Bta06242	Farnesyl pyrophosphate synthase	7.82	5.79	0.74	0.267377	4.91	5.77	1.18	1	5.06	8.61	1.7	0.0110704
Bta10334	Unknown protein	37.96	27.9	0.74	0.322134	46.53	30.83	0.66	1	60.89	22.08	0.36	5.2957e-05
Bta09769	AAA-ATPase-like domain-containing protein	3.38	2.49	0.74	0.501367	2.28	2.91	1.28	1	3.26	1.81	0.56	0.0113027
Bta12593	BCL2/adenovirus E1B 19 kDa protein-interacting protein, putative	22.09	16.59	0.75	0.263873	14.27	18.04	1.26	1	16.48	29.7	1.8	0.00879511
Bta04894	Unknown protein	1050.11	789.03	0.75	0.358211	1286.99	707.5	0.55	0.269567	1327.21	525.28	0.4	2.06283e-07
Bta00763	Unknown protein	19.72	14.7	0.75	0.463506	22.43	13.81	0.62	1	33.03	11.73	0.36	6.02662e-05
Bta04930	Mature parasite-infected erythrocyte surface antigen, related	2.5	1.87	0.75	0.799263	2.06	1.7	0.83	1	5.24	1.66	0.32	0.0203243
Bta10330	Unknown protein	52.72	40.21	0.76	0.469327	70.74	39.83	0.56	0.782466	100.88	32.64	0.32	0.000163202
Bta06370	Unknown protein	113.3	86.51	0.76	0.821815	79.35	87.42	1.1	1	69.52	136.04	1.96	0.00468866
Bta07464	Unknown protein	51.7	39.91	0.77	0.470394	62.19	43.51	0.7	1	92.23	32.64	0.35	1.36659e-08
Bta00373	Calcium-independent phospholipase A2-gamma	29.06	22.48	0.77	0.543223	16.88	21.81	1.29	1	21.36	43.86	2.05	0.0225625
Bta00766	Unknown protein	40.94	31.5	0.77	0.650963	44.07	29.77	0.68	1	54.38	22.57	0.42	5.83088e-05
Bta09314	Cathepsin B	30.01	22.97	0.77	0.744066	14.77	19.52	1.32	1	26.37	13.62	0.52	0.0228503
Bta04988	Amidinotransferase	92.01	71.35	0.78	0.736157	92.91	79.04	0.85	1	52.86	18.04	0.34	0.0235657
Bta04905	Unknown protein	12.44	9.65	0.78	0.845684	13.33	7.17	0.54	1	19.92	6.58	0.33	5.4179e-05
Bta15729	CG12560, isoform B	24.46	19.31	0.79	0.556346	30.01	18.94	0.63	1	33.45	16.43	0.49	2.88734e-05
Bta03880	Cathepsin B	314.1	250.69	0.8	0.523821	307.06	223.59	0.73	1	225.83	81.31	0.36	2.3179e-13
Bta05911	Cathepsin F-like proteinase	8.5	6.82	0.8	0.628132	10.87	6.19	0.57	0.448877	7.88	3.18	0.4	0.000342347
Bta02890	Headcase protein-like protein	72.11	57.76	0.8	0.845077	102.93	90.42	0.88	1	112.91	43.92	0.39	3.88126e-08
Bta07610	UDP-glucuronosyltransferase 1-8	1.86	1.5	0.8	0.885567	1.96	1.4	0.71	1	2.32	0.94	0.4	0.0161842
Bta13069	Ornithine aminotransferase	112.57	91.01	0.81	0.619146	177.58	99.93	0.56	0.671757	88.03	51.97	0.59	0.0203243
Bta11942	Solute carrier family 15 (H+/peptide transporter), member 2	6.85	5.54	0.81	0.62777	7.8	5.51	0.71	1	5.53	3.2	0.58	0.0103236
Bta10332	Unknown protein	60.33	48.86	0.81	0.675853	82.72	53.31	0.64	0.987504	106.3	34.02	0.32	2.68753e-08
Bta10903	Unknown protein	697.74	575.59	0.82	0.661109	719.2	588.73	0.82	1	991.25	457.44	0.46	2.04604e-05
Bta02352	Unknown protein	10.86	8.91	0.82	0.863927	13.27	7.52	0.57	1	14.13	6.86	0.49	0.0231367
Bta14183	Zinc finger protein basonuclin-2	37.86	31.06	0.82	0.890338	54.71	46.68	0.85	1	58.45	24.06	0.41	2.48859e-07
Bta04678	Solute carrier family 15 member	5.42	4.42	0.82	0.895338	11.2	6.39	0.57	0.696358	6.01	2.55	0.42	0.033095
Bta05631	Regucalcin	2.97	2.45	0.82	0.900941	3.41	2.53	0.74	1	4.3	1.75	0.41	0.000797444
Bta14395	Alkaline phosphatase	72.13	59.76	0.83	0.656078	80.77	60.24	0.75	1	70.12	41.54	0.59	0.0191279
Bta05143	Unknown protein	33.81	28.21	0.83	0.716276	36.79	27.96	0.76	1	42.95	22.36	0.52	1.17114e-05
Bta06477	Peroxidase	10.28	8.5	0.83	0.735393	13.36	11.33	0.85	1	14.1	9.35	0.66	0.0155793
Bta12603	AAA-ATPase-like domain-containing protein	5.71	4.76	0.83	0.884035	4.76	3.48	0.73	1	5.81	3.09	0.53	0.0211293
Bta14318	LIM homeobox 9	77.01	63.58	0.83	0.912677	113.98	99.11	0.87	1	122.79	46.5	0.38	4.09039e-08
Bta03497	Thiamine transporter 2	66.94	55.43	0.83	0.919256	98.56	85.78	0.87	1	106.35	40.09	0.38	2.68753e-08
Bta02305	Juvenile hormone-inducible protein	1.21	1.01	0.83	0.945368	1.76	1.48	0.84	1	1.81	0.66	0.36	0.0119921
Bta12077	UDP-glucuronosyltransferase	10.07	8.48	0.84	0.742698	19.42	12.15	0.63	0.448877	11.81	5.1	0.43	0.0382865
Bta12682	Alpha-glucosidase	17.45	14.64	0.84	0.821134	8.38	9.04	1.08	1	13.78	6.12	0.44	2.16662e-05
Bta05504	Unknown protein	29.66	25.05	0.84	0.855707	51.17	32.03	0.63	1	52.68	23.56	0.45	0.00327802
Bta09931	Single-minded, putative	6.48	5.44	0.84	0.860278	7.26	6.64	0.91	1	8.74	5.33	0.61	0.0122228
Bta05187	Homeobox protein ultrabithorax	34.24	28.65	0.84	0.934549	50.49	43.82	0.87	1	54.04	21.04	0.39	6.27799e-08
Bta15771	Alanine aminotransferase 1	12.27	10.47	0.85	0.759812	15.59	10.12	0.65	1	11.18	6.74	0.6	0.0410907
Bta14365	Follicle cell protein 3C-1	48.22	40.75	0.85	0.788524	67.9	49.14	0.72	1	67.32	33.71	0.5	2.00804e-05
Bta03347	Chemosensory protein	36.2	30.87	0.85	0.81957	46.74	30.97	0.66	0.911132	42.42	22.58	0.53	0.00164436
Bta05793	Guanylate cyclase	61.73	52.37	0.85	0.950439	89.61	75.84	0.85	1	93.87	39.85	0.42	5.41794e-07
Bta07781	Zinc finger protein 850	0.87	0.74	0.85	1	0.99	0.79	0.8	1	1.13	0.31	0.28	0.015234
Bta14486	Unknown protein	16.51	14.18	0.86	0.794962	15.7	12.19	0.78	1	17.44	9.55	0.55	0.000522762
Bta00896	Calcium-dependent protein kinase 15	8.74	7.52	0.86	0.806258	6.42	7.68	1.2	1	6.69	10.82	1.62	0.015234
Bta04033	Gamma-butyrobetaine dioxygenase	6.84	5.9	0.86	0.897196	8.22	4.72	0.57	0.873117	9.9	3.71	0.37	0.000163202
Bta04870	Cathepsin F	25.26	21.78	0.86	0.945744	14.6	14.78	1.01	1	25.55	10.1	0.4	1.70119e-05
Bta09964	Protein BTG2	8.73	7.61	0.87	0.863927	6.17	7.03	1.14	1	7.32	13.02	1.78	0.00930211
Bta00261	Low-density lipoprotein receptor, putative	6.88	6.07	0.88	0.990137	9.14	8.25	0.9	1	9.46	5.06	0.53	8.64819e-05
Bta00540	Iodotyrosine dehalogenase 1, putative	17.39	15.6	0.9	0.985648	21.48	16.3	0.76	1	15.74	9.25	0.59	0.0439433
Bta07602	UDP-glucuronosyltransferase 1-1	8.56	7.7	0.9	1	14.39	8.28	0.58	0.448877	9.06	3.43	0.38	2.8285e-06
Bta01661	Unknown protein	19.03	17.23	0.91	1	19.7	18.37	0.93	1	23.06	12.46	0.54	0.00806695
Bta04695	Unknown protein	18.47	16.74	0.91	1	18.99	11.25	0.59	0.313559	23.13	9.94	0.43	6.09726e-05
Bta07789	Thymus-specific serine protease	20.03	18.32	0.91	1	27.13	18.55	0.68	1	20.14	11.8	0.59	0.0183369
Bta09415	Forkhead box protein J3	14.38	13.28	0.92	1	13.39	12.49	0.93	1	16.43	10.12	0.62	0.00977645
Bta14984	Alkaline phosphatase	36.51	33.6	0.92	1	47.64	32.09	0.67	1	42.44	22.45	0.53	1.09386e-05
Bta02813	Carbonic anhydrase 15	14.29	13.43	0.94	1	9.27	13.7	1.48	1	8.49	13.69	1.61	0.0469073
Bta07312	Ammonium transporter, putative	11.83	11.11	0.94	1	12.91	14.36	1.11	1	11.37	7.06	0.62	0.025078
Bta09019	Unknown protein	38.81	36.87	0.95	1	42.79	32.36	0.76	1	45.05	26.03	0.58	0.000754459
Bta07544	Alkaline phosphatase	57.83	55.46	0.96	1	90.87	77.35	0.85	1	94.99	38.49	0.41	3.11685e-08
Bta09733	AGAP011571-PA	7.86	7.66	0.97	0.933729	5.35	8.65	1.62	0.817229	5.8	12.92	2.23	0.00904485
Bta04668	Ornithine aminotransferase	99.67	96.55	0.97	0.945744	130.74	108.44	0.83	1	127.32	76.62	0.6	0.004709
Bta01072	Galactose oxidase	4.93	4.76	0.97	1	5.72	4.13	0.72	1	7.18	3.31	0.46	0.00588592
Bta00553	Tyrosine aminotransferase	6.41	6.29	0.98	0.977952	3.51	4.72	1.34	1	3.14	6.92	2.2	0.0166712
Bta03784	Cytochrome P450	6.81	6.67	0.98	0.986678	7.07	5.53	0.78	1	9.79	4.61	0.47	0.0104821
Bta08132	Ribose-phosphate pyrophosphokinase 1	79.76	79.3	0.99	0.842795	69.44	81.07	1.17	1	70.53	122.69	1.74	0.00713289
Bta02028	Unknown protein	376.6	373.44	0.99	0.895031	402.3	387.48	0.96	1	516.09	275.98	0.53	0.012182
Bta07355	N(4)-(Beta-N-acetylglucosaminyl)-L-asparaginase	6.75	6.66	0.99	0.95094	7.21	7.02	0.97	1	8.57	5.3	0.62	0.0302111
Bta01379	Phosphatidylethanolamine-binding protein	14.39	14.56	1.01	0.757389	16.34	15.92	0.97	1	17.07	10.66	0.62	0.00612295
Bta00960	Unknown protein	15.11	15.21	1.01	0.835925	9.75	15.84	1.62	0.44715	10.72	26.79	2.5	5.83088e-05
Bta08875	UBA-like domain-containing protein	7.5	7.73	1.03	0.637319	6.02	7.02	1.17	1	5.76	9.43	1.64	0.0231367
Bta09595	Phosphoribosylformylglycinamidine cyclo-ligase	13.7	14.08	1.03	0.879522	11.38	15.49	1.36	1	11.42	24.83	2.17	0.000835974
Bta03238	Ganglioside induced differentiation associated protein	60.23	62.36	1.04	0.637177	48.83	60.99	1.25	1	52.03	97.53	1.87	0.0028552
Bta05981	Aromatic peroxygenase	15.42	16.12	1.05	0.784619	17.8	10.38	0.58	0.849046	22.29	13	0.58	0.00806695
Bta12604	Cathepsin B	2.85	3.03	1.06	0.842795	7.46	3.7	0.5	0.407775	5.88	1.31	0.22	3.86723e-07
Bta06048	Cytochrome P450	4.68	4.96	1.06	0.866062	4.37	3.33	0.76	1	6.45	3.35	0.52	0.0060544
Bta14646	Scavenger receptor class B member, putative	1.57	1.69	1.08	0.704814	1.16	1.65	1.42	1	1.02	2.19	2.15	0.0355097
Bta13518	Dachshund, putative	7.58	8.17	1.08	0.713454	10.07	9.75	0.97	1	10.12	5.97	0.59	0.00457026
Bta06043	Cytochrome P450	12.4	13.57	1.09	0.636155	12.99	10.87	0.84	1	14.84	9.8	0.66	0.0382865
Bta03169	Cytochrome P450	2.73	2.98	1.09	0.817756	3.61	2.71	0.75	1	4.53	1.78	0.39	0.000607707
Bta01362	Phosphatidylethanolamine-binding protein	36.02	39.97	1.11	0.328119	38.33	37.2	0.97	1	40.82	26.55	0.65	0.0423488
Bta03239	Constitutive coactivator of peroxisome proliferator-activated receptor gamma	20.39	22.55	1.11	0.637177	12.57	21.76	1.73	0.628315	15.23	30.33	1.99	0.0028552
Bta10209	Solute carrier family 23 member 1	10.6	11.92	1.12	0.365931	7.75	10.52	1.36	1	9.47	15.5	1.64	0.0289933
Bta09151	Protein kinase	20.7	23.45	1.13	0.236022	13.37	21.52	1.61	0.987504	16.17	27.91	1.73	0.0265347
Bta04818	Type I serine/threonine kinase receptor	3.67	4.16	1.14	0.200466	2.75	3.69	1.34	1	3.17	5.67	1.79	0.00195287
Bta04412	CG14375	34.21	38.99	1.14	0.343658	37.96	43.98	1.16	1	49.12	32.42	0.66	0.0479318
Bta14403	Retinol-binding protein	2.84	3.25	1.14	0.702745	4.6	2.96	0.64	1	4.48	1.83	0.41	0.000946084
Bta03375	Transmembrane protease serine 3	2.34	2.69	1.15	0.675417	1.72	3.28	1.91	1	1.39	4.54	3.26	2.90237e-05
Bta13075	Legumain	59.27	68.82	1.16	0.156822	91.52	69.79	0.76	1	69.43	43.43	0.63	0.0158619
Bta01481	Unknown protein	7.03	8.14	1.16	0.423412	6.46	10.1	1.56	1	4.41	9.2	2.09	0.00654703
Bta03550	Arylsulfatase	4.56	5.38	1.18	0.642974	1.66	4.14	2.5	0.0439293	3.38	8.35	2.47	0.00612295
Bta03155	Serine protease	7.97	9.47	1.19	0.203421	8.32	7.34	0.88	1	9.22	4.58	0.5	2.9612e-05
Bta14830	Unknown protein	5.47	6.61	1.21	0.245239	5.12	6.32	1.23	1	4.7	8.45	1.8	0.00499932
Bta12913	Unknown protein	0.98	1.21	1.24	0.677443	0.69	0.87	1.25	1	1.01	0.36	0.36	0.0206938
Bta09285	Ras-related protein Rab-3	2.09	2.66	1.27	0.108401	1.98	2.67	1.34	1	1.4	2.58	1.84	0.00808722
Bta14721	Cathepsin B	29.35	37.73	1.29	0.111426	34.7	31.37	0.9	1	35.75	22.08	0.62	0.0191358
Bta14383	Transporter, putative	3.33	4.29	1.29	0.213491	2.82	3.16	1.12	1	2.69	5.24	1.95	0.00588592
Bta03481	Unknown protein	14.71	19	1.29	0.306018	17.84	21.98	1.23	1	20.72	12.35	0.6	0.0115289
Bta15430	Uricase	5.48	7.08	1.29	0.390148	2.52	6.47	2.57	0.674269	4.19	14.18	3.39	0.000871375
Bta05740	Unknown protein	24.54	32.27	1.32	0.184893	20.79	30.82	1.48	1	19.32	50.46	2.61	5.06675e-05
Bta09412	Protein FAM134C	9.4	12.49	1.33	0.0194835	8.05	10.53	1.31	1	8.47	18.01	2.13	0.00385489
Bta13577	RNA-directed DNA polymerase from mobile element jockey	4.65	6.23	1.34	0.124426	3.7	7.62	2.06	0.269567	4.44	9.31	2.1	0.00831385
Bta08287	Unknown protein	5.74	7.98	1.39	0.0117907	4.69	6.81	1.45	1	4.5	10.11	2.25	2.85175e-06
Bta01172	Unknown protein	4.65	6.45	1.39	0.0367249	3.19	6.65	2.08	0.170285	2.8	6.32	2.26	0.000436429
Bta01828	Methyltransferase family protein	2.97	4.15	1.4	0.18808	6.14	4.49	0.73	1	5.5	2.92	0.53	0.0152078
Bta03885	Cathepsin B	2.33	3.3	1.42	0.398722	2.14	2.58	1.21	1	2.77	0.97	0.35	0.00147529
Bta14402	Retinol-binding protein	4.72	6.83	1.45	0.0048422	4.04	5.94	1.47	1	4.05	7.56	1.87	0.00303627
Bta02847	Sulfotransferase	17.62	25.9	1.47	0.279863	8.67	20.92	2.41	0.467146	13.64	41.95	3.08	0.0033094
Bta04192	Receptor tyrosine kinase	2.45	3.61	1.48	0.00841556	1.99	2.74	1.38	1	2.29	4.62	2.01	0.00395058
Bta12860	Trehalase	16.75	24.96	1.49	0.0321274	13.11	23.39	1.78	0.429205	14.96	28.19	1.88	0.0320696
Bta06616	Facilitated glucose transporter protein 1	9.01	13.49	1.5	0.0739042	6.56	11.98	1.83	0.818509	7.24	14.62	2.02	0.00186247
Bta10847	Cytochrome P450	4.7	7.19	1.53	0.238111	2.58	4.96	1.92	0.987504	3.02	8.66	2.87	0.00806695
Bta02229	Fatty acyl-CoA reductase 1	0.21	0.46	2.14	0.347506	0.27	0.39	1.48	1	0.18	0.76	4.3	0.0423488
Bta05340	Alpha-glucosidase	5.03	11.31	2.25	0.0696472	3.64	9.61	2.64	0.0495552	3.95	10.03	2.54	0.0149045
Bta15368	Protein phosphatase 1L	0.39	0.93	2.36	0.158173	0.31	0.9	2.86	0.796378	0.41	1.63	3.94	0.00142322
Bta08024	Unknown protein	0.35	0.83	2.38	0.202729	0.39	1.05	2.68	1	0.52	2.36	4.54	9.46057e-06
Bta04152	Unknown protein	8.94	0.13	0.01	0.000484314	0.55	0.25	0.46	1	0.68	0.59	0.87	1
Bta06704	Unknown protein	1.97	0.02	0.01	0.00691595	0.04	0.05	1.17	1	0.04	0.1	2.73	1
Bta06709	Unknown protein	1.38	0	0.01	0.00822949	0.24	0.24	1	1	0.04	0.06	1.5	1
Bta09570	Cuticle protein	8.47	0.36	0.04	0.0108175	0.13	0.48	3.82	1	0	0.26	26	0.89261
Bta09574	Cuticle protein	1.5	0.06	0.04	0.0133331	0.52	0.72	1.39	1	0.33	0.96	2.94	0.784204
Bta08423	Lipase	0.49	0.03	0.05	0.0205324	0.38	0.26	0.69	1	0.27	0.2	0.75	1
Bta09553	Cuticle-like protein-2	0.92	0.07	0.08	0.00913123	0.11	0.09	0.88	1	0.05	0.08	1.64	1
Bta07659	Elongation of very long chain fatty acids protein	4.46	0.42	0.09	0.00126825	1.15	0.14	0.12	0.294918	0.82	1.1	1.34	1
Bta02548	Unknown protein	4.25	0.42	0.1	0.000452962	0.63	0.54	0.85	1	0.4	0.73	1.8	1
Bta14114	Unknown protein	1.42	0.14	0.1	0.0285396	0.17	0	0.06	1	0.1	0.34	3.4	1
Bta01160	Unknown protein	1.09	0.12	0.11	0.0107626	0.47	0.54	1.15	1	1.05	0.35	0.33	0.521856
Bta06707	Unknown protein	1.71	0.25	0.14	0.0387471	0.38	0.3	0.8	1	0.38	0.31	0.82	1
Bta15563	Vitellogenin-B	21.82	3.19	0.15	6.12305e-10	7.6	4.89	0.64	1	8.2	8.09	0.99	1
Bta12425	Laminin subunit gamma-1	3.67	0.54	0.15	0.0246662	1.18	1.04	0.88	1	1.4	0.85	0.61	0.882638
Bta00008	70 kDa heat shock protein	3.3	0.51	0.16	0.000106139	0.91	0.96	1.06	1	2.03	2.49	1.22	1
Bta13640	Chemosensory protein	354.23	60.58	0.17	1.1314e-09	96.64	54.73	0.57	1	112.2	182.08	1.62	1
Bta09387	Unknown protein	5.07	0.92	0.18	0.00173541	4.82	2.49	0.52	1	4.73	1.68	0.35	0.564288
Bta03019	TWiK family of potassium channels protein 18	1.06	0.19	0.18	0.0174965	0.3	0.13	0.44	1	0.3	0.29	0.99	1
Bta09867	70 kDa heat shock protein	6.81	1.33	0.19	0.00044271	1.66	2	1.2	1	3.31	4.64	1.4	1
Bta07577	Unknown protein	1.22	0.23	0.19	0.0165214	1.14	0.27	0.24	1	0.58	0.84	1.46	1
Bta15308	RNA-directed DNA polymerase (Reverse transcriptase) and Integrase domain containing protein	1.6	0.32	0.2	2.35497e-05	0.54	0.62	1.15	1	1.09	1.56	1.43	1
Bta01316	Unknown protein	7.33	1.44	0.2	8.51723e-05	1.64	1.89	1.15	1	1.31	2.06	1.57	1
Bta05583	Protein turtle	1.35	0.28	0.2	0.0119482	0.3	0.43	1.46	1	0.39	0.55	1.41	1
Bta00769	Unknown protein	1.01	0.21	0.21	0.0246822	0.68	0.29	0.42	1	0.8	0.32	0.4	0.448194
Bta08821	Glycerol-3-phosphate dehydrogenase	35.65	7.71	0.22	5.55624e-09	11.33	7.41	0.65	1	9.67	9.12	0.94	1
Bta01413	Lipase	4.78	1.05	0.22	0.00113356	2.47	1.23	0.5	0.674269	2.91	1.39	0.48	0.296458
Bta08264	Circadian clock-controlled protein	9.13	2.1	0.23	1.55269e-05	2.95	2.09	0.71	1	2.76	4.53	1.64	1
Bta09848	CG13003, isoform B	0.92	0.21	0.23	0.000147819	0.3	0.32	1.05	1	0.4	0.32	0.81	1
Bta12596	LIM domain-binding protein 2	1.94	0.46	0.24	0.00250676	0.78	0.71	0.91	1	1.13	1.4	1.24	1
Bta13457	Unknown protein	61.35	15.63	0.25	1.12139e-10	52.22	11.38	0.22	0.415717	27.99	31.88	1.14	1
Bta02244	Unknown protein	7.69	1.96	0.25	0.00501385	5.26	4.28	0.81	1	5.43	2.57	0.47	0.572894
Bta07380	Unknown protein	14.65	3.65	0.25	0.00598194	5.28	3.21	0.61	1	11.69	4.32	0.37	0.102121
Bta02903	Heat shock protein 70	60.16	15.82	0.26	8.80844e-07	18.81	25.64	1.36	1	32.86	42.84	1.3	1
Bta05460	Pecanex-like protein 1	2.85	0.76	0.27	0.0130414	1.84	1.41	0.76	1	1.41	1.99	1.41	1
Bta13864	Unknown protein	101.64	28.08	0.28	3.07332e-11	202.49	29.99	0.15	0.0195158	53.56	78.39	1.46	1
Bta02396	Oxygen-dependent choline dehydrogenase	2.07	0.58	0.28	8.35994e-05	1.44	0.93	0.64	1	1.58	0.71	0.45	0.0868974
Bta02264	Defensin-like	5.26	1.49	0.28	0.000544163	18.61	5.62	0.3	1	5.79	11.94	2.06	0.913747
Bta03797	Methylated-DNA--[protein]-cysteine S-methyltransferase	1.86	0.53	0.28	0.0398083	1.51	1.52	1.01	1	1.83	2.47	1.35	1
Bta13279	Unknown protein	2.77	0.8	0.29	0.00806108	1.34	1.09	0.81	1	2.17	1.47	0.68	0.966836
Bta03000	Heat shock protein 70	9.65	3.01	0.31	0.007985	3.01	3.65	1.21	1	5.55	5.26	0.95	1
Bta07398	Unknown protein	4.96	1.54	0.31	0.0254374	2.96	2.33	0.79	1	4.6	3.3	0.72	0.995858
Bta01761	von Willebrand factor C domain-containing protein 2-like	0.96	0.3	0.31	0.0254478	0.4	0.43	1.07	1	0.34	0.35	1.04	1
Bta07359	Transcription elongation factor B polypeptide 2	26.65	8.45	0.32	5.76734e-07	14.93	10.97	0.73	1	13.17	17.36	1.32	0.982321
Bta12726	WASH complex subunit FAM21A	4.28	1.37	0.32	0.00841556	2.49	2.5	1	1	3.65	3.77	1.03	1
Bta09352	WGS project CAEQ00000000 data, annotated contig 1211	0.45	0.14	0.32	0.0371446	0.29	0.16	0.56	1	0.28	0.3	1.06	1
Bta06132	Gag-Pol polyprotein	2.95	0.95	0.32	0.0430984	1.52	0.93	0.61	1	1.15	2.07	1.81	0.595715
Bta07162	DDB1-and CUL4-associated factor	25.98	8.5	0.33	1.38648e-05	10.8	10.64	0.99	1	18.81	19.99	1.06	1
Bta13652	Lipase	1.68	0.56	0.33	0.031605	1.16	0.59	0.51	1	0.65	0.65	1	1
Bta12088	CG10737, isoform O	6.66	2.24	0.34	0.00088791	4.14	2.06	0.5	1	3.88	2.67	0.69	0.817733
Bta01253	Abc transporter	3.6	1.23	0.34	0.00139742	1.45	1.26	0.87	1	1.35	1.54	1.14	1
Bta14465	ELMO domain-containing protein 1	3.31	1.13	0.34	0.00540566	2.65	1.46	0.55	1	2.16	2.1	0.97	1
Bta08462	Unknown protein	3.96	1.34	0.34	0.0107994	2.11	1.89	0.9	1	1.8	2.46	1.36	1
Bta06739	Cation transport regulator-like protein 1	5.8	2	0.34	0.0149092	3.05	2.36	0.78	1	4.05	2.36	0.58	0.519335
Bta05761	Unknown protein	7.57	2.56	0.34	0.0279136	2.08	1.85	0.89	1	4.88	2.16	0.44	0.316219
Bta07463	Four and a half lim domains	21.56	7.58	0.35	7.91232e-05	9.99	7.74	0.77	1	8.73	8.85	1.01	1
Bta14357	Unknown protein	4.14	1.43	0.35	0.0418082	2.01	1.24	0.62	1	2.73	2.32	0.85	1
Bta09090	Tudor domain protein	12.59	4.52	0.36	0.000166598	10.1	6.36	0.63	1	10.26	13.63	1.33	0.837368
Bta14274	Extracellular matrix protein FRAS1	8.31	3.03	0.36	0.0307326	5.55	4.93	0.89	1	7.43	7.59	1.02	1
Bta15787	ADP-ribosylation factor-like protein 4A	9.12	3.34	0.37	0.00416138	4.65	4.59	0.99	1	6.01	4.42	0.74	0.837368
Bta12426	Laminin subunit gamma-1	3.62	1.37	0.38	9.77735e-05	1.88	1.8	0.96	1	2	1.64	0.82	0.867854
Bta12025	Gag-Pol polyprotein	2.97	1.12	0.38	0.0345199	1.88	1.34	0.71	1	1.48	2.4	1.63	0.607939
Bta10097	Laminin subunit alpha-1	0.66	0.25	0.38	0.0366734	0.39	0.54	1.38	1	0.36	0.48	1.31	1
Bta06090	Unknown protein	6.08	2.31	0.38	0.0399262	3.1	2.05	0.66	1	4.26	4.34	1.02	1
Bta07723	CG10625, isoform H	0.35	0.13	0.38	0.0463245	0.16	0.12	0.73	1	0.14	0.11	0.79	1
Bta03710	CG17612, isoform A	2.95	1.15	0.39	1.92661e-05	2.17	1.66	0.77	1	2.35	2.53	1.08	1
Bta05881	WD repeat-containing protein-2	5.45	2.12	0.39	0.000604282	4.14	2.46	0.59	1	4.29	5.07	1.18	1
Bta12875	Unknown protein	4.45	1.75	0.39	0.00132906	2.84	1.92	0.68	1	3.55	3.7	1.04	1
Bta02334	Unknown protein	7.51	2.9	0.39	0.00289137	4.84	3.34	0.69	1	7.16	6.89	0.96	1
Bta12704	Ras-related GTP binding protein	15.51	6.09	0.39	0.00469052	9.52	8.56	0.9	1	11.4	11.02	0.97	1
Bta10191	Nidogen-2	6.16	2.43	0.39	0.00641074	3.04	2.7	0.89	1	4.79	3.38	0.7	0.895095
Bta15471	Unknown protein	17.25	6.72	0.39	0.0252952	8.99	8.09	0.9	1	12.25	11.03	0.9	1
Bta04514	Dolichyldiphosphatase 1	3.72	1.46	0.39	0.0291199	2.65	1.62	0.61	1	3.68	3.23	0.88	1
Bta01237	Fatty acyl-CoA reductase 1	3.32	1.31	0.39	0.0345199	2.05	1.27	0.62	1	1.66	1.58	0.95	1
Bta02237	Pantothenate kinase	5	1.99	0.4	0.00288778	2.21	1.71	0.77	1	2.57	2.98	1.16	1
Bta13861	Unknown protein	10.32	4.08	0.4	0.0108608	6.9	4.82	0.7	1	8.02	6.31	0.79	0.991783
Bta12157	Vesicle-trafficking protein SEC22a	7.93	3.16	0.4	0.0304811	5	3.62	0.72	1	5.69	5.33	0.94	1
Bta01979	Chitin binding Peritrophin-A	2.01	0.8	0.4	0.0403684	0.96	1.37	1.43	1	0.77	1.14	1.48	1
Bta04377	Immediate early response gene 5-like protein	38.27	15.85	0.41	1.07655e-06	21.95	20.49	0.93	1	25.53	33.34	1.31	0.923389
Bta08932	Acyl-CoA desaturase 1	144.32	59.5	0.41	0.000423933	74.49	80.57	1.08	1	88.46	87.36	0.99	1
Bta07970	Unknown protein	16.08	6.53	0.41	0.00135098	9.97	7.18	0.72	1	11.02	13.32	1.21	1
Bta05741	Unknown protein	71.35	29.11	0.41	0.00165566	134.56	36.21	0.27	0.696358	35.67	70.32	1.97	0.892435
Bta02982	CAS1 domain-containing protein 1	2.04	0.83	0.41	0.0206589	1.19	0.95	0.8	1	1.55	1.96	1.27	1
Bta08954	Protein spaetzle	3.15	1.28	0.41	0.0246992	1.52	1.51	0.99	1	1.62	0.85	0.53	0.451977
Bta14200	Unknown protein	11.72	4.8	0.41	0.0369384	5.71	5.45	0.96	1	4.29	6.42	1.5	0.991783
Bta03539	Leucine-rich repeat-containing protein 15	53.18	22.11	0.42	2.98041e-06	29.88	21.69	0.73	1	27.85	33.27	1.19	0.995858
Bta01869	UDP-glucose 4-epimerase	23.26	9.82	0.42	0.000146872	13.02	9.47	0.73	1	13.99	12.71	0.91	1
Bta14886	Purine nucleoside phosphorylase	26.1	11.08	0.42	0.000559054	9.52	16.17	1.7	1	17.31	37.74	2.18	0.157476
Bta03451	Nucleoporin NUP188	3.22	1.35	0.42	0.00252144	2.05	1.28	0.62	1	2.2	3.35	1.52	0.602903
Bta06407	Serine protease 7, isoform A	10.11	4.27	0.42	0.0026996	6.98	6.37	0.91	1	6.9	6.31	0.91	1
Bta09779	GPI inositol-deacylase	2.07	0.87	0.42	0.00948639	1.49	1.18	0.79	1	1.5	1.05	0.7	0.810233
Bta02772	63 kDa sperm flagellar membrane protein	0.35	0.15	0.42	0.0121229	0.2	0.2	1.02	1	0.2	0.27	1.33	0.991783
Bta10879	Glycerol-3-phosphate dehydrogenase	75.02	31.87	0.42	0.025661	34.86	28.13	0.81	1	33.82	29.94	0.89	1
Bta03111	Cytochrome P450, putative	1.27	0.53	0.42	0.0283759	0.52	0.62	1.19	1	0.33	0.63	1.91	0.943182
Bta13067	[Pyruvate dehydrogenase [lipoamide]] kinase, mitochondrial	12.03	5.12	0.43	7.19869e-05	6.28	5.6	0.89	1	8.33	8.99	1.08	1
Bta03992	Alpha-glucosidase	9.74	4.18	0.43	0.000167816	7.82	3.68	0.47	1	9.83	5.99	0.61	0.347485
Bta00815	Sodium/potassium/calcium exchanger 1	100.65	43.35	0.43	0.000645816	45.52	38.21	0.84	1	46.59	49.83	1.07	1
Bta08751	Neurochondrin-like protein	3.66	1.58	0.43	0.00476379	2.75	1.48	0.54	1	2.59	2.08	0.8	0.958901
Bta03802	AT-rich interactive domain-containing protein 2	12.11	5.15	0.43	0.0389619	9.22	7.57	0.82	1	10.48	11.79	1.13	1
Bta04351	Transcriptional enhancer factor TEF-1	4.98	2.15	0.43	0.049145	2.98	2.07	0.69	1	3.49	3.1	0.89	1
Bta08260	Unknown protein	12.98	5.73	0.44	0.000299132	9.5	5.96	0.63	1	10.75	11.47	1.07	1
Bta14149	E3 ubiquitin-protein ligase MARCH6	10.42	4.61	0.44	0.000453691	6.54	5.11	0.78	1	6.38	6.59	1.03	1
Bta03975	Tyrosine hydroxylase	6.17	2.71	0.44	0.000781578	3.21	2.84	0.88	1	3.03	3.65	1.2	1
Bta02333	Kinesin-like protein	23.6	10.33	0.44	0.00443138	16.72	12.91	0.77	1	21.55	22.93	1.06	1
Bta11130	Tudor domain-containing protein 5	6.75	2.96	0.44	0.0100834	5.06	4.22	0.84	1	5.78	6.25	1.08	1
Bta00645	Neuroligin-1	3.78	1.65	0.44	0.0210305	2.5	2.08	0.83	1	3.04	4.41	1.45	0.59896
Bta08596	Tudor domain-containing protein 1	22.21	10.01	0.45	2.33588e-06	14.24	11.8	0.83	1	17.5	17.95	1.03	1
Bta04253	Unknown protein	107.5	48.26	0.45	0.000949177	164.14	56.7	0.35	0.467146	50.89	72.91	1.43	1
Bta07650	Vacuolar protein sorting-associated protein 13D	2.03	0.92	0.45	0.00363819	1.48	1.17	0.79	1	1.64	1.74	1.06	1
Bta10347	Cytochrome b5 reductase 4	6.03	2.71	0.45	0.0181693	3.93	3.38	0.86	1	5.5	4.34	0.79	0.981093
Bta10300	Unknown protein	12.56	5.67	0.45	0.0229171	9.15	7.4	0.81	1	9.79	11.02	1.13	1
Bta04006	Lupus la ribonucleoprotein	26.78	12.35	0.46	7.37758e-08	17.4	13.46	0.77	1	21.87	21.38	0.98	1
Bta02483	Fatty-acid amide hydrolase 2	24.18	11.21	0.46	7.95874e-05	14.1	10.13	0.72	1	15.31	16.91	1.1	1
Bta04581	Cytosolic purine 5'-nucleotidase	32.39	14.77	0.46	0.00012689	22.63	19.83	0.88	1	22.31	23.38	1.05	1
Bta13779	Actin-binding Rho-activating protein	52.19	23.87	0.46	0.000235562	22.77	24.65	1.08	1	20.87	24.53	1.18	1
Bta11163	E3 ubiquitin-protein ligase MIB1	4.49	2.05	0.46	0.000819795	2.84	2.46	0.87	1	4.04	3.94	0.98	1
Bta07747	Sarcalumenin	19.2	8.9	0.46	0.00153337	7.68	6.05	0.79	1	5.55	5.26	0.95	1
Bta04746	A disintegrin and metalloproteinase with thrombospondin motifs 10	4.1	1.9	0.46	0.00290314	2.26	2.12	0.94	1	1.97	1.75	0.89	1
Bta07446	Spectrin beta chain	6.11	2.79	0.46	0.0117639	3.72	2.93	0.79	1	3.86	5.34	1.38	0.697641
Bta14604	Par domain protein 1 isoform 2	19.68	9.06	0.46	0.0204669	16.48	12.69	0.77	1	17.69	16.95	0.96	1
Bta04658	Unknown protein	4.79	2.18	0.46	0.0274966	2.86	3.78	1.32	1	3.23	3.06	0.95	1
Bta09446	Beat protein, putative	4.43	2.03	0.46	0.0357273	2.44	2.22	0.91	1	2.04	1.7	0.83	1
Bta13994	G1/S-specific cyclin-D2	4.5	2.05	0.46	0.0408475	3.01	2.52	0.84	1	3.81	4.99	1.31	1
Bta00777	Unknown protein	2.04	0.93	0.46	0.0431225	1.91	1.56	0.82	1	2.74	1.24	0.45	0.214021
Bta01126	Heparanase	7.7	3.61	0.47	3.56805e-05	7.89	5.13	0.65	1	7.23	4.2	0.58	0.1686
Bta04370	Cordon-bleu protein-like 1	21.22	9.99	0.47	5.57737e-05	16.25	11.14	0.69	1	19.78	23.41	1.18	0.995858
Bta02821	Receptor-type tyrosine-protein phosphatase R	3.25	1.51	0.47	0.000240241	1.89	1.59	0.84	1	2.37	2.54	1.07	1
Bta07574	Acetyl-CoA hydrolase/transferase	27.46	12.92	0.47	0.000256427	19.97	14.53	0.73	1	19.5	22.26	1.14	1
Bta10285	Interferon regulatory factor 2-binding protein 2-B	19.76	9.25	0.47	0.00129495	12.61	10.49	0.83	1	14.62	14.12	0.97	1
Bta05137	Regulatory-associated protein of mTOR, putative	7.68	3.58	0.47	0.00147469	5.17	3.92	0.76	1	5.86	6.54	1.12	1
Bta00096	Mannose-1-phosphate guanyltransferase	11.97	5.69	0.47	0.00697924	8.02	6.56	0.82	1	9.93	9.9	1	1
Bta06408	Acyl-coenzyme A oxidase	6	2.84	0.47	0.00941494	3.58	2.68	0.75	1	4.14	4.65	1.12	1
Bta13691	Receptor expression-enhancing protein 2	4	1.9	0.47	0.0159611	2.89	2.66	0.92	1	3.71	3.51	0.95	1
Bta12387	Cytochrome P450	17.91	8.37	0.47	0.0212044	6.27	6.27	1	1	17.56	11.73	0.67	0.869007
Bta11094	Unknown protein	8.28	3.85	0.47	0.0220252	5.62	4.64	0.83	1	6.6	4.54	0.69	0.653832
Bta11424	Unknown protein	18.52	8.72	0.47	0.0390875	12.51	10.42	0.83	1	13.12	13.91	1.06	1
Bta04673	Myosin H	19.2	9.18	0.48	7.77627e-06	13.1	9.93	0.76	1	16.74	15.33	0.92	1
Bta06990	Protein tyrosine phosphatase, receptor type, B	4.83	2.31	0.48	0.00011324	3.67	2.58	0.7	1	3.96	4.55	1.15	1
Bta03443	SEC23-interacting protein	14.53	6.99	0.48	0.000202524	8.86	7.93	0.9	1	9.29	12.38	1.33	0.784204
Bta15768	Unknown protein	5.11	2.48	0.48	0.00148806	2.91	2.25	0.78	1	2.43	2.27	0.93	1
Bta03074	Fatty acid synthase	4.91	2.36	0.48	0.0020756	2.25	2.19	0.97	1	1.84	2.66	1.45	0.866332
Bta13667	Leucine-rich repeat-containing protein 4C	5.71	2.72	0.48	0.0031978	4.05	3.09	0.76	1	3.9	5.62	1.44	0.541399
Bta13836	Fras1 related extracellular matrix protein	5.5	2.62	0.48	0.00494215	3.74	2.81	0.75	1	4.68	4.95	1.06	1
Bta08668	Frizzled-2	11.62	5.56	0.48	0.00958404	7.99	5.82	0.73	1	9.3	8.63	0.93	1
Bta07884	Protein takeout	30.27	14.63	0.48	0.0123265	22.06	14.59	0.66	1	16.81	12.27	0.73	0.784204
Bta03139	Forkhead box protein N3	6.33	3.06	0.48	0.0123857	4.57	3.39	0.74	1	5.06	5.21	1.03	1
Bta00438	WASH complex subunit strumpellin	1.79	0.87	0.48	0.0137795	1.42	1.11	0.78	1	1.72	1.97	1.14	1
Bta07839	Unknown protein	3.17	1.52	0.48	0.0478586	2.26	1.44	0.63	1	2.56	2.85	1.11	1
Bta11812	Pyrroline-5-carboxylate dehydrogenase	42.43	20.61	0.49	2.33235e-08	23.92	20.52	0.86	1	22.86	21.21	0.93	1
Bta10727	Protein transport protein Sec61 subunit alpha isoform 2	80.54	39.86	0.49	7.05315e-07	75.43	43.33	0.57	0.724537	65.43	56.61	0.87	0.953034
Bta07387	Protein WWC2	14.65	7.23	0.49	1.32951e-05	10.71	8.85	0.83	1	12.75	15.47	1.21	0.96545
Bta10676	RNA-binding protein 4.1	8.51	4.15	0.49	0.000772818	6.03	5.5	0.91	1	7.32	7.49	1.02	1
Bta08586	Disco-interacting protein, putative	4.35	2.13	0.49	0.00151706	2.87	2.21	0.77	1	3.23	3.85	1.19	1
Bta13961	Thaumatin-like protein 1a	14.52	7.14	0.49	0.00905943	24.69	8.93	0.36	1	11.93	14.69	1.23	1
Bta02184	Cystatin	7.98	3.94	0.49	0.0182155	5.22	3.94	0.76	1	6.42	6.2	0.97	1
Bta14581	Calcium-transporting ATPase	148.81	74.36	0.5	3.91821e-06	75.67	63.39	0.84	1	59.25	57.2	0.97	1
Bta10889	Ras-like GTP-binding protein RHO	29.38	14.59	0.5	0.00151512	22.35	16.33	0.73	1	23.07	24.23	1.05	1
Bta07085	3-oxoacyl-[acyl-carrier-protein] reductase FabG	19.1	9.57	0.5	0.00170687	12.31	9.52	0.77	1	14.95	14.68	0.98	1
Bta02391	Vitellogenin	2.72	1.36	0.5	0.00392133	2.03	1.78	0.88	1	2.14	1.98	0.93	1
Bta07666	Sallimus, isoform R	4.41	2.22	0.5	0.00539554	1.83	2.03	1.11	1	1.78	1.77	0.99	1
Bta03297	Protein spinster-like protein 1	11.64	5.78	0.5	0.009387	6.49	4.99	0.77	1	6.94	7.28	1.05	1
Bta15007	Myosin light chain kinase, smooth muscle	4.23	2.13	0.5	0.0117907	2.18	2.2	1.01	1	2.01	2.13	1.06	1
Bta04583	Cytosolic purine 5'-nucleotidase	66.91	33.42	0.5	0.0207866	46.66	43.71	0.94	1	50.7	45.2	0.89	1
Bta13259	Sodium-coupled monocarboxylate transporter 1	6.04	3.04	0.5	0.0286225	4.96	3.02	0.61	1	4.99	6.73	1.35	0.890658
Bta14180	Myosin-IX, putative	3.16	1.59	0.5	0.0350725	2.53	1.71	0.68	1	2.67	3.48	1.3	0.916576
Bta10340	Aldo/keto reductase	6.97	3.5	0.5	0.0452311	2.96	2.49	0.84	1	3.85	3.19	0.83	1
Bta06371	Cyclin-L1	67.15	34.32	0.51	0.000452962	41.8	44.2	1.06	1	49.95	59.51	1.19	1
Bta10447	CG32112, isoform E	11.58	5.88	0.51	0.00198924	8.94	8.07	0.9	1	10.79	10.78	1	1
Bta11056	Protein phosphatase 1E	15.03	7.71	0.51	0.00254035	9.17	7.87	0.86	1	12.71	13.39	1.05	1
Bta03270	Unknown protein	8.17	4.15	0.51	0.00270529	8.04	5.07	0.63	1	7.71	5.79	0.75	0.862147
Bta12781	BCL2/adenovirus E1B 19 kDa protein-interacting protein, putative	11.57	5.87	0.51	0.0029522	9.24	6.72	0.73	1	11.79	12.17	1.03	1
Bta05242	Transcriptional protein SWT1	4.19	2.15	0.51	0.00315581	3.13	2.29	0.73	1	3.79	4.58	1.21	0.995858
Bta05459	Pecanex-like protein 1	3.44	1.76	0.51	0.00374994	2.54	1.88	0.74	1	2.84	3.13	1.1	1
Bta04260	CG8740, isoform A	4.29	2.2	0.51	0.00624765	1.3	1.55	1.19	1	1.53	1.38	0.9	1
Bta04762	Bifunctional heparan sulfate N-deacetylase/N-sulfotransferase	6.98	3.57	0.51	0.00915248	3.88	3.26	0.84	1	4.49	5.34	1.19	1
Bta12089	ATPase	7.51	3.83	0.51	0.0112417	6.31	4.57	0.72	1	6.65	6.07	0.91	1
Bta13988	Replication factor A protein 1	8.71	4.47	0.51	0.0141049	7.73	4.9	0.63	1	10.04	7.99	0.8	0.900514
Bta08000	Unknown protein	19.97	10.23	0.51	0.0147769	14.95	11.23	0.75	1	16.78	20.53	1.22	0.962079
Bta08053	Alpha tocopherol transfer protein	8.57	4.35	0.51	0.0186694	5.5	5.55	1.01	1	7.13	6.86	0.96	1
Bta02083	E3 SUMO-protein ligase RanBP2	25.62	13.43	0.52	9.34832e-05	20.95	14.19	0.68	1	24.27	24.8	1.02	1
Bta12091	Unknown protein	5.17	2.68	0.52	0.000507167	3.89	3.28	0.84	1	4.72	5.39	1.14	1
Bta04784	Pyruvate dehydrogenase E1 component subunit beta	38.85	20.09	0.52	0.00142039	22.16	19.71	0.89	1	23.15	20.65	0.89	0.989162
Bta04521	Ankyrin-2	6.91	3.63	0.52	0.00207218	4.93	3.71	0.75	1	6.1	5.87	0.96	1
Bta06755	Filamin-B	13.36	6.88	0.52	0.00358748	8.35	7.07	0.85	1	7.44	7.26	0.98	1
Bta05886	Lipid phosphate phosphohydrolase 1	16.84	8.75	0.52	0.0038135	11.27	9.8	0.87	1	12.2	12.6	1.03	1
Bta11330	Elongation of very long chain fatty acids protein	13.03	6.82	0.52	0.00449948	12.42	8.32	0.67	1	10.7	7.92	0.74	0.819511
Bta02679	Unknown protein	8.98	4.64	0.52	0.00819407	6.39	4.69	0.73	1	8.29	7.88	0.95	1
Bta11054	Transcription factor SOX-13	9.73	5.04	0.52	0.00927911	7.51	6.75	0.9	1	7.6	8.06	1.06	1
Bta09025	Unknown protein	10.3	5.4	0.52	0.0133667	8.97	6.17	0.69	1	10.52	5.74	0.55	0.0832865
Bta02180	Zinc metalloproteinase/disintegrin	4.49	2.32	0.52	0.0148651	2.48	2.94	1.19	1	3.33	4.18	1.25	0.988045
Bta04510	Mitogen-activated protein kinase kinase kinase kinase	12.81	6.6	0.52	0.0188811	10.02	8.01	0.8	1	11.44	11.45	1	1
Bta03866	F-box/LRR-repeat protein 21	6.69	3.46	0.52	0.0420146	2.36	2.96	1.26	1	2.6	4.14	1.6	1
Bta12980	Utrophin	2.26	1.17	0.52	0.0472265	1.56	1.43	0.91	1	1.59	1.73	1.09	1
Bta04499	Protein phosphatase 2C	45.61	23.96	0.53	6.89902e-05	33.15	21.29	0.64	0.992523	40.59	41.02	1.01	1
Bta14055	Lysine-specific demethylase 5A	17.04	9.11	0.53	0.000789557	11.61	11.51	0.99	1	15.93	18.43	1.16	1
Bta02206	E3 ubiquitin-protein ligase RFWD2	7.5	3.97	0.53	0.00701776	6.12	4.62	0.75	1	7.67	7.51	0.98	1
Bta05211	E3 ubiquitin-protein ligase Topors	8.7	4.61	0.53	0.00836409	6.73	4.92	0.73	1	7.93	8.7	1.1	1
Bta05671	Muscular protein 20	5.12	2.72	0.53	0.00855431	2.82	2.56	0.91	1	2.79	2.42	0.87	1
Bta09077	WD repeat domain phosphoinositide-interacting protein 2	27.27	14.32	0.53	0.0108557	17.98	18.06	1	1	21.91	26.05	1.19	1
Bta14137	Ribosomal protein S6 kinase II, isoform A	9.99	5.33	0.53	0.0118417	4.44	4.76	1.07	1	3.9	4.25	1.09	1
Bta06833	RNA-binding protein 12B	2.94	1.56	0.53	0.0133836	2.5	2.3	0.92	1	2.43	2.19	0.9	1
Bta05346	Afadin, putative	19.22	10.17	0.53	0.0139884	13.08	12.57	0.96	1	16.63	19.01	1.14	1
Bta14146	CG45186, isoform G	6.22	3.28	0.53	0.0150994	4.22	3.67	0.87	1	5.3	6.3	1.19	1
Bta14076	Nfx1-type zinc finger-containing protein 1	7.82	4.11	0.53	0.0153185	5.22	4.18	0.8	1	5.96	7.05	1.18	1
Bta01395	AN1-type zinc finger protein 2B	31.66	16.75	0.53	0.0180055	24.05	20.64	0.86	1	26.16	31.46	1.2	1
Bta00478	CG14830, isoform A	8.33	4.39	0.53	0.0216515	5.74	5.22	0.91	1	5.5	5.35	0.97	1
Bta14273	Proprotein convertase subtilisin/kexin type 4, furin, putative	8.15	4.34	0.53	0.0254374	5.93	4.81	0.81	1	6.83	7.2	1.05	1
Bta13859	Unknown protein	7.83	4.18	0.53	0.0262754	4.94	4.49	0.91	1	5.42	5.42	1	1
Bta10928	Chromodomain Y-like protein 2	8.22	4.33	0.53	0.0326281	5.37	4.07	0.76	1	6.56	6.96	1.06	1
Bta13872	Suppressor of cytokine signaling 5	12.56	6.65	0.53	0.0474066	10.07	7.2	0.71	1	11.02	10.7	0.97	1
Bta03921	Atlastin	25.42	13.82	0.54	0.000569522	20.82	14.78	0.71	1	21.04	22.87	1.09	1
Bta15037	Catenin delta-2	10.51	5.72	0.54	0.000688661	7.48	6.38	0.85	1	8.59	11.09	1.29	0.810233
Bta09916	Myosin-IA	4.96	2.69	0.54	0.00243582	3.52	2.94	0.84	1	4.08	4.55	1.12	1
Bta08092	Arginine-glutamic acid dipeptide repeats protein isoform a	9.36	5.07	0.54	0.00356825	7.06	6.46	0.92	1	8.24	8.08	0.98	1
Bta02386	Ubiquitin carboxyl-terminal hydrolase	4.8	2.59	0.54	0.0165172	4.05	3.14	0.78	1	4.42	4.35	0.99	1
Bta04465	Protein son of sevenless	6.76	3.66	0.54	0.0202523	4.6	3.27	0.71	1	5.89	5.93	1.01	1
Bta07999	Unknown protein	3.36	1.8	0.54	0.0206305	1.52	1.73	1.14	1	1.51	2.35	1.55	0.610299
Bta01512	RNA-binding protein MEX3B	12.12	6.57	0.54	0.0209192	6.56	6.53	0.99	1	9.6	9.78	1.02	1
Bta09850	Sphingomyelin phosphodiesterase 2	5.58	2.99	0.54	0.0390875	3.67	3.17	0.86	1	4.22	5.12	1.21	1
Bta08597	Tudor domain-containing protein 1	22.89	12.52	0.55	1.57761e-05	17.33	14.58	0.84	1	19.14	19.71	1.03	1
Bta14492	A kinase anchor protein 1, mitochondrial	87.81	47.89	0.55	3.25919e-05	66.68	45.27	0.68	1	78.13	83	1.06	1
Bta07077	Zer-1-like protein	20.76	11.41	0.55	0.000324851	16.28	12.01	0.74	1	18.66	22.24	1.19	0.991783
Bta14363	Mitogen-activated protein kinase kinase kinase	3.74	2.05	0.55	0.0006801	2.82	2.28	0.81	1	3.03	3.66	1.21	0.979845
Bta06877	Epithelial splicing regulatory protein 2	15.63	8.59	0.55	0.000686025	10.47	8.8	0.84	1	12.74	12.48	0.98	1
Bta03390	BCL-6 corepressor	8.56	4.75	0.55	0.0020756	6.67	5.4	0.81	1	7.52	7.97	1.06	1
Bta08742	Chloride intracellular channel	41.09	22.47	0.55	0.00248651	36.52	30.65	0.84	1	37.74	38.03	1.01	1
Bta13200	Syntenin-1	25.15	13.71	0.55	0.003319	18.92	13.5	0.71	1	20.72	20.42	0.99	1
Bta13425	Rap guanine nucleotide exchange factor 2	8.7	4.8	0.55	0.00363819	5.33	5.76	1.08	1	8.13	8.41	1.03	1
Bta01704	Loquacious	84.59	46.61	0.55	0.00449893	86.14	62.81	0.73	1	103.37	85.04	0.82	0.884644
Bta07193	Rab3 GTPase-activating protein non-catalytic subunit-like protein	4.22	2.31	0.55	0.00539554	2.67	2.23	0.83	1	3.63	4.31	1.19	1
Bta08416	Myotubularin-related protein 13	3.75	2.05	0.55	0.00544921	2.82	1.78	0.63	1	2.86	3.48	1.22	0.967696
Bta20014	methyltransferase	13.31	7.37	0.55	0.00866524	12.89	8.57	0.67	1	13.28	9.32	0.7	0.594704
Bta07523	S-adenosylmethionine synthase	103.13	57.02	0.55	0.0123667	74.45	67.61	0.91	1	71.73	72.5	1.01	1
Bta09005	Unknown protein	55.96	30.92	0.55	0.0206305	41.01	34.81	0.85	1	49.18	60.1	1.22	0.995998
Bta01833	Klarsicht, isoform E	6.68	3.69	0.55	0.0238957	4.02	4.15	1.03	1	5.24	4.6	0.88	1
Bta01151	Tubulin polyglutamylase TTLL5	10.38	5.73	0.55	0.0246895	8.71	5.68	0.65	1	10.33	9.78	0.95	1
Bta03757	Brinker	9.59	5.25	0.55	0.0339826	7.13	5.81	0.82	1	8.57	8.72	1.02	1
Bta14906	Cytochrome P450	7.6	4.16	0.55	0.0354084	4.03	2.93	0.73	1	3.7	3.8	1.03	1
Bta00649	Mothers against decapentaplegic homolog	11.84	6.52	0.55	0.0412824	9.48	7.77	0.82	1	11.98	12.52	1.05	1
Bta04459	Serine protease, putative	2.33	1.29	0.55	0.044003	2.05	1.55	0.76	1	2.21	1.47	0.66	0.279169
Bta12069	Unknown protein	56.02	31.45	0.56	0.000452962	43.32	33.53	0.77	1	57.01	64.27	1.13	1
Bta07816	LIM domain protein	13.99	7.78	0.56	0.00096004	6.32	7.84	1.24	1	5.93	5.41	0.91	1
Bta13048	Adenylosuccinate synthetase	22.72	12.64	0.56	0.00196848	17.18	11.54	0.67	1	22.72	20.23	0.89	1
Bta07294	Transmembrane protein 214-A	26.12	14.67	0.56	0.00254035	19.69	16.94	0.86	1	21.04	23.37	1.11	1
Bta04002	Protein furry	5.16	2.9	0.56	0.00260115	3.78	3.24	0.86	1	4.58	4.66	1.02	1
Bta05537	Ubiquitin-activating enzyme E1	63.11	35.23	0.56	0.00315581	53.6	38.82	0.72	1	58.66	57.25	0.98	1
Bta14650	E3 ubiquitin-protein ligase	7.72	4.31	0.56	0.00369074	7.04	5.06	0.72	1	7.78	7.79	1	1
Bta08563	La ribonucleoprotein domain family, member 4	13.92	7.81	0.56	0.00513297	9.99	7.43	0.74	1	12.43	12.95	1.04	1
Bta09786	Helicase sen1	2.88	1.61	0.56	0.00958404	2.13	1.76	0.83	1	2.38	2.69	1.13	1
Bta12811	Elongation of very long chain fatty acids protein	52.2	29.2	0.56	0.0108317	29.42	22.54	0.77	1	22.67	21.48	0.95	1
Bta12070	Protein PRRC2B	49.16	27.39	0.56	0.0149092	41.46	32.51	0.78	1	45.69	45.31	0.99	1
Bta11173	Fibrillin-2	1.88	1.05	0.56	0.0154812	1.26	1.12	0.89	1	1.3	1.17	0.9	1
Bta13990	Polypyrimidine tract-binding protein, putative	25.17	14.02	0.56	0.0252952	20.47	14.98	0.73	1	24.22	24.57	1.01	1
Bta03268	Unknown protein	8.17	4.58	0.56	0.0307326	7.99	5.75	0.72	1	7.8	4.28	0.55	0.0744099
Bta04279	Phospholipase A2	5.96	3.31	0.56	0.0368075	3.93	4.22	1.07	1	4.39	3.7	0.84	0.950111
Bta08091	Solute carrier family 2, facilitated glucose transporter member 8	4.87	2.71	0.56	0.0377954	4.38	2.89	0.66	1	3.49	4.86	1.39	0.887639
Bta08891	70 kDa heat shock protein	7.41	4.13	0.56	0.0487861	7	3.99	0.57	0.818509	7.73	7.69	1	1
Bta01009	Unknown protein	7.16	4.07	0.57	5.45751e-05	4.84	4.64	0.96	1	6.4	6.68	1.04	1
Bta09051	Laminin subunit beta-1	7.13	4.07	0.57	0.000321997	5.05	3.98	0.79	1	4.93	4.45	0.9	0.997384
Bta12941	Mediator of RNA polymerase II transcription subunit 1	6.31	3.58	0.57	0.002183	4.47	3.55	0.79	1	6.03	6.83	1.13	1
Bta02252	Unknown protein	38.02	21.79	0.57	0.00338191	25.13	24.36	0.97	1	28.45	34.55	1.21	0.97892
Bta03526	Tyrosine-protein kinase receptor	8.88	5.02	0.57	0.0046832	6.2	5.2	0.84	1	7.56	8.34	1.1	1
Bta10674	Unknown protein	16.7	9.48	0.57	0.00539554	13.24	11.25	0.85	1	12.65	17.46	1.38	0.517755
Bta15397	SR protein kinase 1	18.26	10.34	0.57	0.00881255	15.15	11.33	0.75	1	16.11	19.69	1.22	0.948827
Bta11763	Low density lipoprotein receptor, putative	17.71	10.18	0.57	0.00958404	12.5	8.99	0.72	1	9.03	12.89	1.43	0.997384
Bta14560	Galectin	34.77	19.93	0.57	0.0119482	26.69	24.27	0.91	1	25.6	32.29	1.26	0.964582
Bta09234	Actin-binding LIM protein 1	16.32	9.28	0.57	0.0122304	11.55	9.48	0.82	1	12.29	13.29	1.08	1
Bta00363	AT-rich interactive domain-containing protein 4B	7.42	4.23	0.57	0.0154211	5	4.43	0.89	1	5.89	6.19	1.05	1
Bta11366	Constitutive coactivator of PPAR-gamma-like protein 1 homolog	9.54	5.45	0.57	0.0271797	9.53	6.14	0.64	1	10.72	11	1.03	1
Bta20001	Unknown protein	2.32	1.32	0.57	0.0367249	1.87	1.65	0.88	1	1.77	1.91	1.08	1
Bta09661	Monoacylglycerol lipase ABHD12	15.34	8.75	0.57	0.0401517	10.46	9.53	0.91	1	12.38	12.92	1.04	1
Bta02076	Vesicular glutamate transporter 2	6.76	3.86	0.57	0.0422535	5.66	3.81	0.67	1	4.95	3.78	0.76	0.819844
Bta12052	Fanconi anemia group D2 protein	5.39	3.08	0.57	0.0436056	4.07	2.41	0.59	1	4.54	4.58	1.01	1
Bta13505	Adenylate kinase 4, mitochondrial	18.36	10.43	0.57	0.0436076	13.85	9.6	0.69	1	14.3	18.02	1.26	0.982277
Bta15086	Cullin-1	18.66	10.87	0.58	0.0012338	14.54	11.09	0.76	1	14.88	17.04	1.14	1
Bta08339	Thiolester containing protein II, isoform C	10.06	5.84	0.58	0.00161395	6.28	6.1	0.97	1	6.23	7.19	1.15	1
Bta07161	Thiamin pyrophosphokinase 1	13.29	7.74	0.58	0.00290314	11.9	9.13	0.77	1	12.84	13.99	1.09	1
Bta09752	Zinc finger protein 624	27.4	15.87	0.58	0.00300377	20.3	14.52	0.72	1	23.82	24.75	1.04	1
Bta08002	Eukaryotic translation initiation factor 4 gamma 1	23.95	13.97	0.58	0.00343625	16.72	13.02	0.78	1	19.9	21.78	1.09	1
Bta08990	Glutamyl aminopeptidase	35.95	21.01	0.58	0.00611285	29.13	22.37	0.77	1	30.06	28.28	0.94	1
Bta07310	CG34417, isoform Y	6.2	3.6	0.58	0.00632012	3.33	3.61	1.08	1	3.4	3.71	1.09	1
Bta02359	MAD2L1-binding protein	29.75	17.34	0.58	0.0155418	24.08	19.12	0.79	1	27.43	28.27	1.03	1
Bta04003	Angel-like protein	9.35	5.44	0.58	0.0189666	7.57	5.86	0.77	1	8.21	9.3	1.13	1
Bta11527	BTB/POZ domain-containing protein 2	8.03	4.68	0.58	0.0199888	6.59	8.21	1.25	1	7.43	7.9	1.06	1
Bta07361	Tetratricopeptide repeat protein 7B	6.59	3.82	0.58	0.0241668	4.56	3.69	0.81	1	5.27	5.31	1.01	1
Bta15677	Hepatoma-derived growth factor	10.66	6.22	0.58	0.030512	7.91	7.17	0.91	1	9.12	9.19	1.01	1
Bta01505	Kinase-like protein	11.64	6.7	0.58	0.0384658	9.91	6.84	0.69	1	12.17	12.16	1	1
Bta03987	Protein tyrosine kinase, putative	10.58	6.15	0.58	0.0417967	7.43	5.51	0.74	1	8.41	10.32	1.23	0.995858
Bta09088	RILP-like protein-like protein	24.55	14.47	0.59	0.000530439	17.32	15.76	0.91	1	20.15	26.59	1.32	0.647673
Bta08518	Antigen KI-67	10.13	6.01	0.59	0.0006305	7.73	7.26	0.94	1	9.88	10.33	1.05	1
Bta01529	Collagen alpha-1(XV) chain	5.23	3.11	0.59	0.00318313	4.57	3.81	0.83	1	4.91	3.84	0.78	0.564288
Bta03914	Centrosome-associated protein	1.96	1.17	0.59	0.00746326	1.39	1.24	0.9	1	1.61	1.78	1.1	1
Bta14811	Cell surface glycoprotein 1	8.92	5.26	0.59	0.00901559	7.63	5.77	0.76	1	8.45	8.76	1.04	1
Bta12190	Sortilin-related receptor	10.58	6.23	0.59	0.00930155	7.1	6.58	0.93	1	6.83	9.25	1.35	0.540956
Bta01069	Presequence protease, mitochondrial	7.72	4.55	0.59	0.00955021	6.57	5.44	0.83	1	6.87	7.1	1.03	1
Bta11305	Zinc finger protein 845	4.75	2.82	0.59	0.0109987	3.23	2.87	0.89	1	3.74	4.45	1.19	0.988045
Bta08343	Alpha-tocopherol transfer protein-like	56.17	32.88	0.59	0.0135987	37.81	27.67	0.73	1	33.16	34.69	1.05	1
Bta10318	B-box type zinc finger protein ncl-1, putative	17.92	10.56	0.59	0.0150994	12.44	9.84	0.79	1	16.98	20.15	1.19	0.999128
Bta10137	Ubiquitin carboxyl-terminal hydrolase	10.51	6.19	0.59	0.0207564	8.15	6.47	0.79	1	10	10.36	1.04	1
Bta02960	Protein bunched, class 2/F isoform	13.22	7.82	0.59	0.0232167	10.34	8.68	0.84	1	10.37	13.83	1.33	0.609206
Bta13791	Cyclin-G-associated kinase	6.28	3.7	0.59	0.0247805	5.04	4.71	0.93	1	6.05	6.09	1.01	1
Bta10128	Cadherin 23	1.64	0.96	0.59	0.025661	1.32	1.26	0.96	1	1.7	1.86	1.1	1
Bta14949	Neuralized-like protein 4	4.41	2.6	0.59	0.025661	3.92	2.74	0.7	1	4.06	4.27	1.05	1
Bta15069	Myosin-XV	3.91	2.32	0.59	0.025661	3.14	2.52	0.8	1	3.37	3.92	1.16	1
Bta09513	Crossover junction endonuclease MUS81	5.65	3.36	0.59	0.0261741	4.43	3.92	0.88	1	5.5	5.83	1.06	1
Bta08363	Multiple PDZ domain protein isoform 1	6.06	3.58	0.59	0.0278037	4.54	3.73	0.82	1	4.54	5.91	1.3	0.765019
Bta04305	Enhancer of polycomb-like protein	10.95	6.49	0.59	0.0335862	9.68	8.34	0.86	1	11.36	12.29	1.08	1
Bta03456	Transmembrane protein 104-like protein	10.57	6.27	0.59	0.0336193	9.12	7.02	0.77	1	9.18	9.8	1.07	1
Bta07504	Aquaporin 4-like protein	16.07	9.48	0.59	0.0345227	11.1	11.43	1.03	1	13.01	15.5	1.19	1
Bta02767	Unknown protein	8.66	5.23	0.6	0.000965368	6.53	5.76	0.88	1	8.1	9.74	1.2	0.988045
Bta02340	Ankyrin repeat and FYVE domain-containing protein 1	10.48	6.25	0.6	0.00136274	9.14	6.77	0.74	1	10.08	9.39	0.93	1
Bta09268	Ubiquitin carboxyl-terminal hydrolase	9.41	5.61	0.6	0.00241483	6.63	5.06	0.76	1	8.78	10.35	1.18	1
Bta04802	General vesicular transport factor p115	5.26	3.14	0.6	0.00390288	4.24	3.45	0.81	1	4.55	5.42	1.19	0.989162
Bta08854	Fem-1-like protein B	11.14	6.64	0.6	0.00417194	7.67	5.87	0.77	1	9.24	10.58	1.14	1
Bta02966	ATP-dependent RNA helicase FAL1	8	4.81	0.6	0.0047836	7.23	5.64	0.78	1	8.07	8.62	1.07	1
Bta15680	E3 ubiquitin-protein ligase TTC3	15.87	9.58	0.6	0.00651586	12.85	10.91	0.85	1	13.34	15.74	1.18	1
Bta01255	Ubiquitin thioesterase Zranb1	17.07	10.32	0.6	0.00687385	12.37	9.2	0.74	1	15.24	15.13	0.99	1
Bta11918	Nucleolar transcription factor 1	19.77	11.92	0.6	0.00843871	15.19	13.21	0.87	1	19.44	18.15	0.93	1
Bta03277	Unknown protein	9.82	5.84	0.6	0.00939149	7.38	5.8	0.79	1	8.89	10.18	1.14	1
Bta11796	SPRY domain-containing SOCS box protein, putative	16.68	10.03	0.6	0.0129701	12.77	10.67	0.84	1	16.19	17.41	1.08	1
Bta04355	Peptide methionine sulfoxide reductase msrB	29.6	17.89	0.6	0.0137771	21.57	17.65	0.82	1	23.97	24.4	1.02	1
Bta01763	Acyl-CoA Delta(11) desaturase	8.83	5.29	0.6	0.0222721	9.58	6.37	0.66	1	9.73	5.73	0.59	0.086692
Bta10651	E3 ubiquitin-protein ligase SH3RF1	9.04	5.39	0.6	0.0279661	7.28	5.64	0.77	1	7.67	9.24	1.21	0.991783
Bta03321	Serine/threonine-protein phosphatase 2A 56 kDa regulatory subunit epsilon isoform	25.76	15.45	0.6	0.0283759	20.89	16.97	0.81	1	22.79	23.4	1.03	1
Bta05139	Coiled-coil domain-containing protein 47, putative	13.07	7.83	0.6	0.0284683	11.8	10.67	0.9	1	12.62	12.38	0.98	1
Bta00111	SprT-like domain-containing protein Spartan	22.64	13.57	0.6	0.0339826	17.37	14.32	0.82	1	19.26	23.2	1.2	0.963959
Bta01090	Unknown protein	274.96	164.61	0.6	0.0348183	160.86	130.95	0.81	1	157.5	181.26	1.15	1
Bta13159	Methionine aminopeptidase 1	15.08	9.05	0.6	0.0370391	14.93	9.61	0.64	1	12.23	12.1	0.99	1
Bta12429	Proteasome activator complex subunit 4	5.7	3.41	0.6	0.0389619	4.85	3.63	0.75	1	5.14	5.31	1.03	1
Bta08229	Symplekin	17.31	10.46	0.6	0.0391086	11.79	10.97	0.93	1	14.5	15.69	1.08	1
Bta04587	Transcription initiation factor IIB, putative	2.94	1.77	0.6	0.0407524	2.22	1.58	0.71	1	2.51	2.44	0.97	1
Bta08802	Nucleolar pre-ribosomal-associated protein 1	6.05	3.66	0.6	0.0468823	4.57	3.83	0.84	1	5.64	5.67	1.01	1
Bta14689	Dolichyl-diphosphooligosaccharide--protein glycosyltransferase subunit STT3B	14.96	9.06	0.61	0.000874027	12.64	9.01	0.71	1	13.18	11.96	0.91	1
Bta00257	Transcription termination factor 2	15.53	9.4	0.61	0.00290695	12.44	10.35	0.83	1	14.23	16.93	1.19	1
Bta13589	Protein unc-45-like protein A	13.97	8.47	0.61	0.00632531	10.21	8.59	0.84	1	12.07	12.46	1.03	1
Bta03260	Transcription factor kayak	24.22	14.84	0.61	0.007985	19.21	17.54	0.91	1	21.71	26.85	1.24	1
Bta10212	Gem-associated protein 5	19.76	11.98	0.61	0.00806108	17.58	13.89	0.79	1	18.56	22.34	1.2	1
Bta14529	Zinc finger protein, putative	5.89	3.58	0.61	0.0080764	4.45	3.99	0.9	1	5.12	5.74	1.12	1
Bta09222	Nucleoprotein TPR	17.57	10.73	0.61	0.00831814	13.4	10.3	0.77	1	15.81	17.82	1.13	1
Bta00881	Dystroglycan	5.71	3.48	0.61	0.00927911	4.47	3.75	0.84	1	4.74	5.87	1.24	0.887639
Bta13257	Protein patched	4.03	2.45	0.61	0.0103835	3.27	2.74	0.84	1	3.48	3.56	1.02	1
Bta08150	Transmembrane protein 33	34.34	21.09	0.61	0.0105302	26.98	18.38	0.68	1	26.6	28.43	1.07	1
Bta02951	Homocysteine-responsive endoplasmic reticulum-resident ubiquitin-like domain member 2 protein	32.81	20.15	0.61	0.0109987	24.5	20.89	0.85	1	28.39	30.15	1.06	1
Bta10573	Myosin-IB	5.55	3.41	0.61	0.0117907	4.42	4.12	0.93	1	4.67	4.55	0.97	1
Bta03245	Alpha-crystallin B chain	59.4	36.35	0.61	0.0181693	33.97	27.12	0.8	1	30.76	22.89	0.74	0.991783
Bta11158	Protein kinase	4.11	2.51	0.61	0.0193678	2.78	2.59	0.93	1	2.86	3.38	1.18	1
Bta11903	Vitellogenin	2149.02	1312.22	0.61	0.019632	2588.39	1660.29	0.64	1	2526	1636.7	0.65	0.41401
Bta08716	Glycerophosphocholine phosphodiesterase GPCPD1	7.12	4.34	0.61	0.0264182	5.27	3.97	0.75	1	6.7	6.62	0.99	1
Bta03964	Integrin alpha 1	4.06	2.48	0.61	0.0267966	2.97	2.46	0.83	1	2.9	3.06	1.06	1
Bta10000	Juvenile hormone-inducible protein 26-like protein	6.84	4.19	0.61	0.0357831	5.99	4.18	0.7	1	4.46	2.95	0.66	0.53015
Bta01733	Kelch-like protein 21	83.41	50.64	0.61	0.037656	79.19	73.01	0.92	1	80.31	70.18	0.87	1
Bta15242	Elongation factor Tu	8.82	5.34	0.61	0.0444936	5.63	4.93	0.87	1	6.68	6.29	0.94	1
Bta15125	Histone RNA hairpin-binding protein	49.25	30.36	0.62	0.00180983	41.66	31.49	0.76	1	47.28	52.86	1.12	1
Bta04730	Small subunit processome component 20-like protein	4.28	2.64	0.62	0.00324326	3.37	2.8	0.83	1	4.13	3.66	0.88	0.988045
Bta01104	Disks large-associated protein 5	12.23	7.62	0.62	0.00469052	9.2	8	0.87	1	12.24	14.09	1.15	1
Bta12341	ATP-dependent RNA helicase	25.82	16.09	0.62	0.0048422	20.26	16.78	0.83	1	21.49	20.33	0.95	1
Bta00565	Unknown protein	9.44	5.86	0.62	0.00490999	6.65	6.19	0.93	1	8.31	9.54	1.15	1
Bta02167	Protein NLRC3	16.45	10.14	0.62	0.00866524	11.97	10.16	0.85	1	14.38	20.76	1.44	0.557508
Bta07662	Down syndrome cell adhesion molecule, isoform H	15.21	9.41	0.62	0.00969548	6.57	8.27	1.26	1	6.86	7.07	1.03	1
Bta14147	CG45186, isoform AD	4.11	2.55	0.62	0.0137795	2.78	2.64	0.95	1	2.88	2.91	1.01	1
Bta07434	DNA-directed RNA polymerase, omega subunit family protein	3.41	2.13	0.62	0.0153185	2.26	2.53	1.12	1	2.97	3.88	1.3	0.690799
Bta01594	Unc-89, isoform C	8.5	5.28	0.62	0.0169878	3.96	4.77	1.21	1	3.7	4.36	1.18	1
Bta13485	Testis-expressed sequence 2 protein	5.69	3.53	0.62	0.0179217	3.92	3.01	0.77	1	4.61	5.02	1.09	1
Bta08438	Serine/threonine-protein phosphatase 4 regulatory subunit 2	29.86	18.58	0.62	0.0182155	28.86	20.89	0.72	1	28.19	26.69	0.95	1
Bta04306	Alpha-glucosidase	24.19	14.88	0.62	0.0210319	17.44	16.54	0.95	1	18.73	19.17	1.02	1
Bta01207	Solute carrier family 2, facilitated glucose transporter member 1	50.02	31.05	0.62	0.0265111	39.4	32.02	0.81	1	44.85	48.3	1.08	1
Bta08215	Cysteine and glycine-rich protein 1	7.55	4.71	0.62	0.0267966	3.14	2.73	0.87	1	3.01	2.47	0.82	0.909138
Bta04108	Neuron navigator 2	14.31	8.93	0.62	0.0303931	11.05	9.58	0.87	1	12.57	14.05	1.12	1
Bta11300	Gametocyte-specific factor 1	21.92	13.68	0.62	0.0336509	18.68	14.9	0.8	1	20.13	24.91	1.24	0.906481
Bta12113	Transcription factor GATA-4	5.48	3.4	0.62	0.0370391	4.11	3.81	0.93	1	5.06	4.91	0.97	1
Bta15230	Cellular nucleic acid-binding protein	412.72	255.26	0.62	0.0374469	376.24	330.31	0.88	1	384.02	372.33	0.97	1
Bta06202	Medium-chain specific acyl-CoA dehydrogenase, mitochondrial	70.08	43.65	0.62	0.0381955	46.76	36.21	0.77	1	51.08	46.63	0.91	1
Bta10701	Fizzy-related protein	13.3	8.19	0.62	0.045044	8.86	7.69	0.87	1	9.63	11.44	1.19	1
Bta13390	CG18507, isoform A	18.39	11.48	0.62	0.0479521	14.99	12	0.8	1	16.19	15.98	0.99	1
Bta00816	Unknown protein	100.02	61.58	0.62	0.0485057	77.17	41.17	0.53	1	44.25	35	0.79	0.720049
Bta02331	Kinesin-like protein	21.67	13.56	0.63	0.0023213	16.12	12.85	0.8	1	18.83	21.2	1.13	1
Bta00062	Argininosuccinate synthase	34.08	21.33	0.63	0.00284002	34.07	26.65	0.78	1	31.39	20.24	0.64	0.0514494
Bta07773	Maelstrom-like protein	26.07	16.34	0.63	0.00345235	21.87	16.64	0.76	1	23.99	26.53	1.11	1
Bta01198	Meiosis arrest female protein 1	111.12	69.59	0.63	0.00374008	92.24	70.42	0.76	1	108.85	125.73	1.16	1
Bta03359	ATP-dependent RNA helicase	149.52	94.43	0.63	0.00374008	122.48	96.2	0.79	1	147.25	133.82	0.91	1
Bta01301	KN motif and ankyrin repeat domain-containing protein 1	6.02	3.78	0.63	0.00541276	4.62	4.22	0.91	1	5.68	6.2	1.09	1
Bta12443	Alpha-actinin-4, putative	24.41	15.45	0.63	0.00665156	16.17	14.48	0.9	1	16.82	18.16	1.08	1
Bta06456	Kinesin-like protein	21.39	13.57	0.63	0.00683011	17.55	12.32	0.7	1	22.37	24.28	1.09	1
Bta06492	V-type proton ATPase 21 kDa proteolipid subunit	54.8	34.53	0.63	0.00841556	47.03	38.73	0.82	1	43.42	44.01	1.01	1
Bta06494	Structural maintenance of chromosomes protein	10.97	6.96	0.63	0.00870023	8.14	7.27	0.89	1	9.77	10.83	1.11	1
Bta08508	DNA polymerase subunit gamma, putative	8.99	5.69	0.63	0.00875296	6.26	5.95	0.95	1	7.65	8.37	1.09	1
Bta12891	Citron Rho-interacting kinase	11.5	7.3	0.63	0.00875296	9.09	8.16	0.9	1	10.56	13.06	1.24	0.892075
Bta11656	Angio-associated migratory cell protein	20.48	12.99	0.63	0.00898015	16.65	13.23	0.79	1	18.97	22.93	1.21	0.966299
Bta02410	Nicalin	9.95	6.29	0.63	0.0110395	7.09	5.59	0.79	1	7.79	9.27	1.19	0.995858
Bta03502	CG30296, isoform H	25.89	16.29	0.63	0.0113668	13.39	13.38	1	1	12.65	12.53	0.99	1
Bta06214	Chromodomain Y-like protein	21.01	13.27	0.63	0.0119482	16.21	11.96	0.74	1	20.19	19.82	0.98	1
Bta05108	Apoptosis inhibitor IAP	43.77	27.61	0.63	0.0145532	31.8	28.41	0.89	1	34.92	41.49	1.19	0.988045
Bta12122	Tyrosine-protein phosphatase non-receptor type 23	11.9	7.51	0.63	0.0152046	10	8.45	0.85	1	10.59	12.32	1.16	1
Bta04347	E3 ubiquitin-protein ligase UBR2	6.24	3.92	0.63	0.0167988	4.44	4.03	0.91	1	5.01	5.89	1.18	1
Bta11640	Bromodomain-containing protein 2	15.65	9.82	0.63	0.0177709	12.93	10.71	0.83	1	15.04	14.85	0.99	1
Bta03291	Protein lethal(2) giant larvae	4.27	2.67	0.63	0.0196855	3.85	3.34	0.87	1	3.85	3.44	0.89	0.996912
Bta00685	Ankyrin repeat protein	9.99	6.29	0.63	0.0211686	7.92	7.17	0.91	1	10.09	10.87	1.08	1
Bta00302	Cyclin J	7.45	4.69	0.63	0.0254478	6.79	4.42	0.65	1	5.87	7.04	1.2	1
Bta11589	Bestrophin-1, putative	5.44	3.42	0.63	0.025661	4.53	4.22	0.93	1	4.34	4.5	1.04	1
Bta09903	Eukaryotic translation initiation factor 4 gamma 2	121.28	76.12	0.63	0.0267966	109.48	88.39	0.81	1	121.54	114.42	0.94	1
Bta04109	Protein disabled	6.12	3.87	0.63	0.0273308	4.38	3.79	0.86	1	5.64	6.81	1.21	0.995858
Bta13339	Regulator of G-protein signaling 12	6.87	4.36	0.63	0.0285344	4.97	4.33	0.87	1	6.56	5.79	0.88	0.984635
Bta01492	Cytoplasmic FMR1-interacting protein	8.84	5.55	0.63	0.0289372	6.84	5.33	0.78	1	7.5	7.35	0.98	1
Bta10539	Histone-lysine N-methyltransferase, H3 lysine-79 specific	23.29	14.72	0.63	0.0322241	15.7	15.86	1.01	1	20.24	23.65	1.17	1
Bta08988	Tubulin gamma chain	16.86	10.6	0.63	0.0333928	15.55	11.12	0.72	1	16.33	17.19	1.05	1
Bta01665	AAA-ATPase-like domain-containing protein	9.36	5.92	0.63	0.0335004	6.82	7.56	1.11	1	8.13	6.76	0.83	0.964582
Bta11746	CG7120, isoform F	4.18	2.62	0.63	0.0385193	3.28	2.93	0.9	1	2.43	1.8	0.74	0.585915
Bta03800	Lysosomal-trafficking regulator	7.24	4.56	0.63	0.0411756	6.5	5.62	0.87	1	6.08	7.42	1.22	0.939632
Bta13633	Cyclic pyranopterin monophosphate synthase	9.35	5.94	0.63	0.0427526	8.08	6.33	0.78	1	9.05	8.72	0.96	1
Bta11422	Protein transport protein Sec24A, putative	16.63	10.48	0.63	0.0435663	12.16	10.94	0.9	1	13.55	16.73	1.23	0.908614
Bta04495	Zinc finger protein 84	4.48	2.82	0.63	0.0452938	4.06	3.64	0.89	1	4.19	3.98	0.95	1
Bta13590	Zinc finger protein 99	9.94	6.25	0.63	0.0472397	7.27	5.88	0.81	1	8.25	10.38	1.26	0.909953
Bta08613	Nuclear pore complex protein Nup107	23.51	15.03	0.64	0.00319735	19.85	14.72	0.74	1	23.38	22.77	0.97	1
Bta01824	Translocating chain-associated membrane protein 1-like 1	16.18	10.41	0.64	0.00476443	14.71	11.39	0.77	1	13.91	14.68	1.06	1
Bta01804	Ankyrin repeat and LEM domain-containing protein	16.36	10.48	0.64	0.00608643	12.7	10.77	0.85	1	15.03	18.81	1.25	0.964582
Bta15162	DNA replication ATP-dependent helicase/nuclease DNA2	13.55	8.73	0.64	0.00680051	11.56	9.01	0.78	1	12.66	12.62	1	1
Bta02194	Dynactin subunit	14.78	9.39	0.64	0.00697924	13.43	9.77	0.73	1	14.77	14.42	0.98	1
Bta11500	Viral ankyrin	71.47	45.64	0.64	0.00798998	61.52	43.75	0.71	1	64.65	74.24	1.15	1
Bta13347	Paired amphipathic helix protein Sin3a	26.76	17.09	0.64	0.00941494	21.93	18.28	0.83	1	25.58	27.69	1.08	1
Bta11055	Unknown protein	30.33	19.5	0.64	0.0105526	21.03	21.44	1.02	1	26.81	33.24	1.24	0.96545
Bta07013	Nuclear pore complex protein Nup98-Nup96	22.14	14.09	0.64	0.0117639	16.84	15.14	0.9	1	19.02	23.88	1.26	0.919841
Bta07758	Zinc finger protein	10.64	6.83	0.64	0.0117907	8.83	7.51	0.85	1	9.43	10.04	1.07	1
Bta12789	YTH domain-containing protein 1	21.53	13.75	0.64	0.0133509	19.87	14.2	0.71	1	22.03	20.28	0.92	1
Bta02022	Transcription elongation factor SPT6	30.53	19.59	0.64	0.0155749	23.28	20.03	0.86	1	25.65	27.54	1.07	1
Bta02107	Protein phum phum308880 pediculus us corporis	96.08	61.65	0.64	0.0173937	78.73	73.32	0.93	1	90.1	113.12	1.26	0.892896
Bta05879	Tyrosine-protein phosphatase non-receptor type 1	10.98	7.05	0.64	0.0177709	8.53	6.7	0.79	1	10.85	10.59	0.98	1
Bta12220	Calcium-binding mitochondrial carrier protein Aralar1	27.06	17.36	0.64	0.0179537	21.72	16.87	0.78	1	25.65	27.52	1.07	1
Bta08892	70 kDa heat shock protein	21.18	13.59	0.64	0.021452	19.69	13.36	0.68	1	20.74	18.57	0.9	0.988045
Bta09864	Isocitrate dehydrogenase [NAD] subunit, mitochondrial	37.89	24.25	0.64	0.0236518	25.96	18.25	0.7	1	23.13	21.38	0.92	1
Bta14112	Serine protease 7, isoform A	17.09	11.02	0.64	0.0263743	10.32	11.66	1.13	1	12.16	14.9	1.22	1
Bta03872	Kinesin-like protein	15.18	9.66	0.64	0.0311576	11.17	9.12	0.82	1	14.08	14.33	1.02	1
Bta15472	Ras-associated and pleckstrin-like proteiny domains-containing protein 1	11.12	7.16	0.64	0.0320932	7.78	8.3	1.07	1	9.9	10.95	1.11	1
Bta14633	Unknown protein	32.86	20.97	0.64	0.0348011	22.26	19.77	0.89	1	28.48	35.09	1.23	0.966299
Bta05235	Scavenger receptor	2.65	1.68	0.64	0.0354329	1.96	1.87	0.95	1	2.01	2.45	1.22	0.983841
Bta00893	Peroxisomal multifunctional enzyme type 2	14.75	9.39	0.64	0.0359469	12.38	10.26	0.83	1	12.02	12.02	1	1
Bta09440	E3 ubiquitin-protein ligase	12.79	8.15	0.64	0.0363653	10.03	9	0.9	1	10.93	12.11	1.11	1
Bta10685	Dicer 2	4.88	3.15	0.64	0.039594	4.46	3.69	0.83	1	4.77	4.93	1.03	1
Bta06810	Palmitoyltransferase	8.9	5.73	0.64	0.0406723	7.99	6.55	0.82	1	8.42	9.78	1.16	1
Bta07991	Cyclin-T	19.8	12.59	0.64	0.0408475	14.84	13.05	0.88	1	18.42	18.22	0.99	1
Bta07946	Terribly reduced optic lobes, isoform AN	8.91	5.68	0.64	0.0412133	6.28	4.85	0.77	1	6.33	6.19	0.98	1
Bta00934	Protein serine/threonine kinase	16.03	10.24	0.64	0.0421237	14.28	11.04	0.77	1	16.84	16.14	0.96	1
Bta10280	SWI/SNF-related matrix-associated actin-dependent regulator of chromatin subfamily A member 5	20.12	13.03	0.65	0.00464812	15.73	12.24	0.78	1	17.7	18.17	1.03	1
Bta03554	G2/mitotic-specific cyclin-B3, putative	33.14	21.56	0.65	0.00853719	28.76	25.44	0.88	1	41.03	44.33	1.08	1
Bta07327	Ral GTPase-activating protein subunit alpha-2	5.54	3.62	0.65	0.00853719	4.46	3.94	0.88	1	5.1	5.88	1.15	1
Bta08420	DNA replication licensing factor, putative	51.74	33.73	0.65	0.00958404	50.33	39.47	0.78	1	57.16	54.19	0.95	1
Bta12727	Unknown protein	7.69	5.03	0.65	0.0115025	5.82	5.67	0.97	1	6.53	7.52	1.15	1
Bta13062	Unknown protein	5.73	3.71	0.65	0.0116695	4.21	3.72	0.88	1	5.59	6.77	1.21	0.964582
Bta06212	60 kDa chaperonin 2	96.81	62.57	0.65	0.0124432	84.2	63.19	0.75	1	92.63	91.09	0.98	1
Bta11314	Adducin 1 (Alpha)	71.42	46.72	0.65	0.0124961	54.78	42.36	0.77	1	66.44	67.49	1.02	1
Bta04475	Protein transport protein Sec24C	20.58	13.44	0.65	0.0141146	16.93	15.37	0.91	1	18.64	19.6	1.05	1
Bta11544	Heat shock 70 kDa protein 5	183.74	119.26	0.65	0.0164755	171.91	139.32	0.81	1	168.07	154.38	0.92	1
Bta11303	Sterile alpha and TIR motif-containing protein 1	6.18	4.02	0.65	0.0185446	3.84	4.47	1.16	1	4.34	5.22	1.2	1
Bta03777	Zinc finger protein	7.28	4.72	0.65	0.0198708	5.08	5.29	1.04	1	6.61	5.8	0.88	0.916576
Bta13293	DNA-binding protein inhibitor, putative	76.1	49.11	0.65	0.0223148	65.48	57.8	0.88	1	69.91	53.18	0.76	0.80168
Bta14935	Peroxisome proliferator-activated receptor gamma coactivator 1-alpha	8.64	5.66	0.65	0.0245196	6.95	6.3	0.91	1	7.13	9.12	1.28	0.810233
Bta04466	Autophagy-related protein 2-like protein B	6.68	4.37	0.65	0.0252952	4.63	4.69	1.01	1	5.17	6.53	1.26	0.913747
Bta15458	Serine/threonine kinase	5.56	3.63	0.65	0.0254478	4.51	3.74	0.83	1	5.52	6.03	1.09	1
Bta08461	Catalase	39.3	25.46	0.65	0.0276886	26.87	26.51	0.99	1	28.85	30.57	1.06	1
Bta07399	Rho guanine nucleotide exchange factor 4	12.95	8.41	0.65	0.0326721	9.05	9.22	1.02	1	10.74	12.96	1.21	0.991109
Bta14846	Ankyrin repeat domain-containing protein 50	3.1	2.01	0.65	0.0406145	2.52	1.93	0.77	1	2.98	2.86	0.96	1
Bta14294	ADP-ribosylation factor-like protein 6-interacting protein 1	22.43	14.63	0.65	0.0415217	17.23	13.99	0.81	1	18.02	21.23	1.18	1
Bta03021	Protein Skeletor, isoforms B/C	9.48	6.12	0.65	0.0426477	8.31	6.95	0.84	1	10.23	7.49	0.73	0.409782
Bta04406	LIM domain-containing protein 1	14.84	9.71	0.65	0.0437382	12.48	10.68	0.86	1	14.47	16.02	1.11	1
Bta08794	Zinc-finger protein	4.72	3.05	0.65	0.0456276	4.21	3.32	0.79	1	4.23	3.21	0.76	0.602426
Bta05396	Alpha-glucosidase	32.38	21.1	0.65	0.047312	24.03	20.21	0.84	1	26.84	14.68	0.55	0.125479
Bta04502	Mannose-P-dolichol utilization defect 1 protein homolog	8.64	5.67	0.66	0.00806108	7.53	5.34	0.71	1	7.43	6.98	0.94	1
Bta15399	Serine/threonine-protein kinase mTOR	9.48	6.25	0.66	0.0128858	8.17	6.53	0.8	1	8.4	7.84	0.93	1
Bta14463	Vacuolar protein sorting-associated protein 13B	4.77	3.16	0.66	0.0135987	3.53	3.26	0.92	1	4.22	4.13	0.98	1
Bta13773	Importin subunit beta-1	81.17	53.58	0.66	0.0159039	66.83	46.69	0.7	1	83.25	85.24	1.02	1
Bta13526	Histone-lysine N-methyltransferase, H3 lysine-36 and H4 lysine-20 specific	5.59	3.69	0.66	0.0176226	4.16	3.83	0.92	1	5.08	5.7	1.12	1
Bta10385	Phospholipase D1	6.08	4.04	0.66	0.0178267	4.28	3.48	0.81	1	5.05	5.05	1	1
Bta09211	Calnexin	14.19	9.38	0.66	0.0179417	11.52	10.19	0.88	1	11.89	12.02	1.01	1
Bta10241	Unknown protein	70.9	46.89	0.66	0.0186827	57.4	53.29	0.93	1	63.78	73.7	1.16	1
Bta08858	S-adenosylmethionine decarboxylase proenzyme	9.57	6.29	0.66	0.0226451	9.26	6.89	0.74	1	9.4	8.32	0.89	0.995858
Bta05934	Fragile X mental retardation syndrome-related protein 1	29.25	19.32	0.66	0.0232595	23.64	18.06	0.76	1	29.2	26.99	0.92	1
Bta03892	Ubiquitin carboxyl-terminal hydrolase	12.17	8.07	0.66	0.0233164	9.64	9.46	0.98	1	10.68	12.6	1.18	1
Bta02328	E3 ubiquitin-protein ligase RAD18	10.12	6.63	0.66	0.0246822	7.29	6.43	0.88	1	7.66	10.37	1.35	0.611336
Bta14559	Unknown protein	9.12	6.02	0.66	0.0246822	7.03	6.24	0.89	1	8.03	8.89	1.11	1
Bta11140	G2/M phase-specific E3 ubiquitin-protein ligase	15.98	10.51	0.66	0.0246895	12.38	11.32	0.91	1	14.64	15.81	1.08	1
Bta08007	Isocitrate dehydrogenase [NAD] subunit, mitochondrial	7.88	5.17	0.66	0.0278037	5.63	4.47	0.79	1	5.52	6.12	1.11	1
Bta06976	26S proteasome non-ATPase regulatory subunit 11	78.82	52.31	0.66	0.0285396	73.42	62.3	0.85	1	75.32	76.48	1.02	1
Bta10039	Protein MON2-like protein	5.93	3.94	0.66	0.0305249	4.75	4.46	0.94	1	5.2	5.59	1.08	1
Bta14081	E3 ubiquitin-protein ligase UHRF1	19.02	12.62	0.66	0.0316908	14.42	13.08	0.91	1	17.13	20.95	1.22	0.932185
Bta11119	Lipopolysaccharide-induced tumor necrosis factor-alpha factor-like protein	112.19	74.31	0.66	0.0340693	104.68	81.29	0.78	1	99.5	92.64	0.93	1
Bta07232	Myosin-Va	17.98	11.95	0.66	0.0354329	14.22	11.75	0.83	1	15.87	18.8	1.19	1
Bta05268	Unknown protein	4	2.63	0.66	0.0390054	2.95	2.9	0.98	1	3.09	4.16	1.35	0.631164
Bta00403	Histone-lysine N-methyltransferase	6.98	4.63	0.66	0.0419751	5.03	4.46	0.89	1	6.17	6.59	1.07	1
Bta08766	Zinc finger protein 34	8.61	5.69	0.66	0.0437382	7.28	5.8	0.8	1	7.21	8.3	1.15	1
Bta14003	Serine/threonine-protein kinase Chk1	17.96	11.92	0.66	0.0447594	14.92	11.92	0.8	1	18.13	19.63	1.08	1
Bta02463	Serine/threonine-protein phosphatase 2A 55 kDa regulatory subunit B	62.31	41.56	0.67	0.01489	52.13	42.6	0.82	1	60.79	66.96	1.1	1
Bta10009	General transcription factor 3C polypeptide 2	4.62	3.08	0.67	0.0176911	3.55	3.31	0.93	1	4.1	4.55	1.11	1
Bta00095	Peptidyl-prolyl cis-trans isomerase-like 4	9.83	6.58	0.67	0.0197629	7.36	6.89	0.94	1	9.28	8.79	0.95	1
Bta11820	ATP-dependent DNA helicase PIF1	9.28	6.2	0.67	0.0217732	7.73	6.22	0.8	1	8.74	10.92	1.25	0.892435
Bta05993	Calcineurin-binding protein cabin-1	6.69	4.5	0.67	0.0221391	5.55	4.62	0.83	1	6.17	6.62	1.07	1
Bta07980	Ventricular zone-expressed PH domain-containing-like protein 1	3.96	2.64	0.67	0.02487	3.02	2.84	0.94	1	3.73	4.34	1.16	1
Bta09084	ATP-dependent RNA helicase, putative	15.12	10.16	0.67	0.0252952	12.39	10.01	0.81	1	13.77	12.44	0.9	0.988045
Bta10478	Kinesin-like protein	32.07	21.36	0.67	0.0256226	26.87	18.51	0.69	1	30.5	30.65	1	1
Bta09287	Chaperone protein HtpG	56.81	37.86	0.67	0.025661	51.45	39.76	0.77	1	55.13	48.39	0.88	0.944416
Bta00880	Transcription factor TFIIIB component B''-like protein	27.26	18.37	0.67	0.0257886	23.16	19.05	0.82	1	27.23	26.79	0.98	1
Bta12431	Proteasome activator complex subunit 4	12.3	8.28	0.67	0.0283759	9.21	7.58	0.82	1	10.54	11.35	1.08	1
Bta12805	Nuclear pore membrane glycoprotein 210	5.55	3.74	0.67	0.0347641	4.95	4.1	0.83	1	5.47	5.9	1.08	1
Bta08941	WD repeat-containing protein 26	7.59	5.1	0.67	0.0363653	5.82	5.1	0.88	1	7.54	8.07	1.07	1
Bta04205	Oxysterol-binding protein-related protein 6	8.01	5.41	0.67	0.0370729	6.35	5.06	0.8	1	7.53	8.63	1.15	1
Bta14557	PAP-associated domain-containing protein 5	8.55	5.76	0.67	0.0401025	6.89	5.41	0.79	1	7.91	9.09	1.15	1
Bta11393	Nuclear pore complex protein Nup88	15.45	10.31	0.67	0.0402522	13.25	10.72	0.81	1	14.87	14.82	1	1
Bta04349	Ubinuclein	25.22	16.93	0.67	0.0407524	20.99	17.48	0.83	1	22.46	27.74	1.23	0.90822
Bta03213	Integral membrane protein GPR155	6.76	4.5	0.67	0.0411179	4.73	3.89	0.82	1	5.44	6.82	1.25	0.878106
Bta04969	Alpha actinin, isoform D	27.63	18.43	0.67	0.0428182	20.06	18.19	0.91	1	25.42	26.83	1.06	1
Bta13747	Guanylate kinase	7.17	4.8	0.67	0.0436056	5.43	5.03	0.93	1	6.68	6.75	1.01	1
Bta15348	Mediator of DNA damage checkpoint protein 1	5.26	3.55	0.67	0.0448045	3.93	4.16	1.06	1	4.73	6.15	1.3	0.668244
Bta00054	Protein tyrosine kinase	21.55	14.43	0.67	0.0485836	17.75	14.51	0.82	1	20.66	22.58	1.09	1
Bta10962	Oxysterol-binding protein	19.92	29.81	1.5	6.96e-05	21.05	26.95	1.28	1	18.23	20.96	1.15	1
Bta04226	Dipeptidyl peptidase 4	4.17	6.25	1.5	0.000410461	4.37	5.24	1.2	1	3.47	4.16	1.2	1
Bta08430	Neuroendocrine protein 7B2	118.14	176.63	1.5	0.000922144	138.82	180.33	1.3	1	122.25	95.47	0.78	0.746878
Bta12192	NADH dehydrogenase [ubiquinone] 1 alpha subcomplex subunit 1	39.62	59.47	1.5	0.00142618	43.02	46.61	1.08	1	33.23	42.61	1.28	0.964582
Bta09627	Cyclic nucleotide-gated cation channel 4	10.3	15.48	1.5	0.00609948	9.22	14.68	1.59	0.987504	8.42	8.06	0.96	1
Bta11967	Multiple coagulation factor deficiency protein 2-like protein	10.12	15.18	1.5	0.00754281	12.34	14.25	1.16	1	12.88	9.78	0.76	0.465895
Bta11978	Alpha-glucosidase	35.58	53.79	1.51	0.000287503	20.74	24.31	1.17	1	20.09	21.68	1.08	1
Bta01651	Unknown protein	5.32	8.02	1.51	0.00029634	5.72	7.26	1.27	1	5.11	7.07	1.38	0.784204
Bta10261	CG2310, isoform A	2.77	4.19	1.51	0.000371776	2.92	3.77	1.29	1	2.61	3.32	1.27	0.881146
Bta11538	Unknown protein	126.05	190.57	1.51	0.000580194	117.88	175.59	1.49	0.875778	109.13	125.5	1.15	1
Bta06299	Unknown protein	11.23	16.99	1.51	0.00680051	13.5	17.58	1.3	1	11.21	10.78	0.96	1
Bta13235	Unknown protein	5.05	7.61	1.51	0.0087369	4.86	7.83	1.61	1	5.98	8.12	1.36	0.966836
Bta14477	RYamide peptide	4.66	7.06	1.51	0.0227632	5.04	6.02	1.2	1	5.09	4.06	0.8	0.887639
Bta08568	Protein SCAI	1.64	2.47	1.51	0.0319543	1.56	2.12	1.36	1	1.49	1.72	1.15	1
Bta14584	Ionotropic glutamate receptor	1.16	1.75	1.51	0.0326281	1.09	1.49	1.37	1	0.84	1.12	1.32	1
Bta11921	Cytochrome b5	70.89	106.74	1.51	0.0336625	56.74	92.03	1.62	0.674269	46.65	69.62	1.49	0.605246
Bta10978	Potassium channel subfamily K member 9	1.35	2.06	1.52	0.0107755	1.42	1.57	1.11	1	1.2	1.4	1.17	1
Bta04342	Neural cell adhesion molecule 1-B	0.97	1.48	1.52	0.0189112	0.96	1.31	1.37	1	1.05	0.96	0.91	1
Bta02307	Ras-related protein Rab-45	3.02	4.59	1.52	0.0207887	3.12	3.97	1.27	1	3.43	2.96	0.86	0.991783
Bta11923	Cytochrome P450	13.1	20.05	1.53	0.000524457	12.17	16.36	1.34	1	11.95	12.42	1.04	1
Bta05773	NADH dehydrogenase [ubiquinone] 1 alpha subcomplex subunit 12	219.48	336.74	1.53	0.00113631	237.09	253.83	1.07	1	191.09	188.09	0.98	1
Bta07550	Unknown protein	6.2	9.49	1.53	0.0217361	3.77	4.66	1.24	1	3.38	2.65	0.78	0.901541
Bta07951	Unknown protein	44.2	67.54	1.53	0.0340693	47.15	62.44	1.32	1	37.3	59.34	1.59	0.0832865
Bta00125	Unknown protein	17.67	27.26	1.54	1.77147e-05	18.15	24.57	1.35	1	20.05	23.62	1.18	1
Bta12861	Ribosomal protein	380	586.97	1.54	0.000544163	556.89	681.99	1.22	1	424.42	442.41	1.04	1
Bta07167	Unknown protein	29.4	45.41	1.54	0.00163074	35.21	35.94	1.02	1	35.79	34.28	0.96	1
Bta02137	CG15236, isoform A	7.9	12.14	1.54	0.00235628	8.45	11.56	1.37	1	7.91	8.39	1.06	1
Bta11922	Cytochrome P450	130.08	200.03	1.54	0.00374008	124.6	174.69	1.4	1	110.53	157.91	1.43	0.606303
Bta05588	Guanylate cyclase soluble subunit beta-1	4.72	7.26	1.54	0.0252271	4.76	5.65	1.19	1	4.88	3.96	0.81	0.895095
Bta00235	Unknown protein	1.78	2.73	1.54	0.0382184	1.8	2.26	1.25	1	1.67	2.28	1.36	0.876169
Bta00860	Unknown protein	19.6	30.35	1.55	0.00810097	27.11	30.89	1.14	1	19.46	25.53	1.31	0.935864
Bta00557	Unknown protein	12.5	19.44	1.55	0.0205324	10.43	14.96	1.43	1	10.34	10.77	1.04	1
Bta00435	Unknown protein	1.51	2.34	1.55	0.0378755	1.57	1.96	1.25	1	1.66	1.56	0.94	1
Bta08718	Corticotropin-releasing factor-binding protein	12.73	19.81	1.56	2.67494e-05	14.85	18.84	1.27	1	12.89	13.48	1.05	1
Bta01139	Peptidyl-glycine alpha-amidating monooxygenase	33.17	51.79	1.56	0.000177755	34.02	45.22	1.33	1	30.09	30.02	1	1
Bta08395	Anosmin-1	12.92	20.11	1.56	0.000819693	13.6	21.23	1.56	1	11.52	16.15	1.4	0.353428
Bta11420	Cathepsin B	16.28	25.41	1.56	0.00128019	18.46	27.76	1.5	1	17.19	24.48	1.42	0.86686
Bta11982	Unknown protein	97.25	152.18	1.56	0.0031978	124.54	157.93	1.27	1	95.61	115.53	1.21	1
Bta10271	Kelch-like protein 10	2.06	3.21	1.56	0.00665156	1.64	2.35	1.43	1	1.75	1.33	0.76	0.887639
Bta02372	Down syndrome cell adhesion molecule, isoform AS	6.65	10.38	1.56	0.0169936	8.08	9.63	1.19	1	7.6	7.23	0.95	1
Bta08825	Unknown protein	23.49	36.68	1.56	0.0191865	22.01	31.81	1.44	1	24.81	32.63	1.32	1
Bta03603	AGAP004170-PA-like protein	13.98	22.01	1.57	0.0440555	13.84	17.31	1.25	1	15.69	15.77	1.01	1
Bta08745	Unknown protein	2.07	3.25	1.57	0.0459585	2.3	3.75	1.63	1	2.17	3.28	1.51	0.784204
Bta11333	Peptidoglycan-recognition protein	95.27	150.25	1.58	4.03202e-05	94.38	111.26	1.18	1	88.2	120.22	1.36	0.664225
Bta08790	Unknown protein	7.66	12.07	1.58	0.0011825	6.77	9.68	1.43	1	8.42	7.06	0.84	1
Bta10862	Unknown protein	4	6.31	1.58	0.0041696	4.51	6.14	1.36	1	4.3	5.28	1.23	1
Bta05758	Unknown protein	4009.79	6360.18	1.59	7.07005e-05	3531.67	4486.57	1.27	1	2645.55	2636.08	1	1
Bta09640	Histone H1	42.15	67.15	1.59	8.15192e-05	35.26	54.34	1.54	1	27.63	50.67	1.83	0.148543
Bta03488	Synapsin	1.59	2.52	1.59	0.00187476	1.43	2.36	1.64	0.724537	1.35	1.7	1.26	0.991783
Bta09101	Unknown protein	58.08	92.39	1.59	0.00205989	70.34	98.78	1.4	1	58.27	69.18	1.19	1
Bta01707	Metabotropic glutamate receptor	1.37	2.17	1.59	0.0100912	1.22	2.04	1.67	1	1.38	1.65	1.2	1
Bta00831	Unknown protein	4.27	6.78	1.59	0.0108325	2.96	4.17	1.41	1	3.91	4.66	1.19	1
Bta10738	Prothoracicostatic peptide	11.88	19.05	1.6	0.00151706	13.6	18.04	1.33	1	12.33	12.31	1	1
Bta08681	Juvenile hormone-inducible protein 26	29.97	48.08	1.6	0.00464812	26	49.86	1.92	0.407775	26.55	27.92	1.05	1
Bta03865	F-box domain-containing protein	27.73	44.47	1.6	0.012967	22.63	28.85	1.27	1	21.67	30.35	1.4	0.931975
Bta14419	Alpha-glucosidase	5.55	8.88	1.6	0.0162989	7.3	9.21	1.26	1	4.34	4.52	1.04	1
Bta08290	Solute carrier family 2, facilitated glucose transporter member 8	3.85	6.15	1.6	0.0283759	3.53	4.52	1.28	1	3.5	3.45	0.99	1
Bta04235	Calmodulin	14.13	22.74	1.61	0.0010954	14.47	17.6	1.22	1	12.86	9.56	0.74	0.803282
Bta10056	Sushi, von Willebrand factor type A, EGF and pentraxin domain-containing protein 1	5.78	9.28	1.61	0.0421237	7.61	6.83	0.9	1	5.8	8.41	1.45	0.635649
Bta06941	Unknown protein	29.86	48.33	1.62	3.26933e-06	26.65	41.15	1.54	1	18.24	29.16	1.6	0.216388
Bta14752	Unknown protein	21.24	34.32	1.62	1.06178e-05	23.11	26.42	1.14	1	22.76	19.93	0.88	1
Bta04188	Synaptogyrin-2	6.36	10.3	1.62	1.7846e-05	7.31	8.51	1.16	1	5.35	6.55	1.22	1
Bta14024	WGS project CAEQ00000000 data, annotated contig 800	119.84	194.24	1.62	0.000326796	143.05	167.7	1.17	1	134.85	147.52	1.09	1
Bta04387	GH16255p	2.03	3.29	1.62	0.000452962	2.24	2.99	1.33	1	1.96	2.29	1.16	1
Bta13294	Conserved uncharacterized protein	3.28	5.33	1.62	0.0165211	2.95	4.33	1.47	1	2.53	2.66	1.05	1
Bta09146	Rab effector Noc2	4.17	6.74	1.62	0.030512	4.4	5.93	1.35	1	5.12	4.05	0.79	0.877072
Bta09856	Trehalase	16.66	27.18	1.63	7.77768e-06	15.72	25.17	1.6	1	15.93	18.2	1.14	1
Bta06745	Prohormone-4	5.77	9.4	1.63	1.09179e-05	6.42	8.92	1.39	1	6.32	7.27	1.15	1
Bta07406	Protein tipE	6.7	10.95	1.63	0.000410461	6.6	10.7	1.62	0.479468	6.28	5.91	0.94	1
Bta12531	Unknown protein	836.1	1359.94	1.63	0.00539554	682.9	1411.26	2.07	0.0495552	533.94	863.16	1.62	0.644789
Bta15455	Neuroendocrine convertase 1	5.58	9.07	1.63	0.00637942	6.42	9.13	1.42	1	5.6	7.32	1.31	0.964582
Bta13888	Unknown protein	10.12	16.46	1.63	0.0107422	10.93	14.02	1.28	1	9.96	11.09	1.11	1
Bta02875	Endothelin-converting enzyme 1-like	1.08	1.76	1.63	0.0354084	0.92	1.15	1.25	1	0.97	0.71	0.73	0.892075
Bta06729	Unknown protein	10.87	17.85	1.64	1.16689e-06	11.92	17.12	1.44	1	10.94	10.4	0.95	1
Bta12683	Alpha-glucosidase	37.12	60.72	1.64	1.99206e-05	42.71	52.53	1.23	1	40.3	33.17	0.82	0.842471
Bta07938	Allatotropin	7.34	12.06	1.64	0.00095687	8.66	12.2	1.41	1	7.15	7.86	1.1	1
Bta04091	Neuropeptide Y	9.61	15.73	1.64	0.00362837	9.73	16.96	1.74	0.82932	8.1	11.62	1.43	0.779805
Bta11021	Unknown protein	34.5	56.49	1.64	0.0120383	32.41	48.72	1.5	1	28.74	40.91	1.42	0.931975
Bta05733	Unknown protein	124.06	204.27	1.65	3.18688e-06	147.97	190.38	1.29	1	144.66	168.22	1.16	1
Bta07159	Adenosine deaminase	29.43	48.53	1.65	2.37815e-05	29.22	41.76	1.43	1	27.48	37.3	1.36	0.964582
Bta04024	Protein Wnt	10.34	17.07	1.65	0.00386048	11.64	15.38	1.32	1	11.24	11.52	1.02	1
Bta11983	Unknown protein	174.86	289.62	1.66	0.000171755	290.22	308.17	1.06	1	213.36	236.73	1.11	1
Bta04738	RNA-directed DNA polymerase from mobile element jockey	12.28	20.44	1.66	0.00663937	12.56	15.34	1.22	1	11.35	12.53	1.1	1
Bta03818	Alpha-glucosidase	32.07	53.18	1.66	0.0182155	21.85	43.59	2	0.53468	33.44	52.08	1.56	0.766216
Bta03681	Eukaryotic translation initiation factor 3 subunit A	72.04	119.66	1.66	0.0319957	58.27	94.14	1.62	1	72.67	96.53	1.33	0.964582
Bta07475	Arrestin-like protein	5.05	8.37	1.66	0.0319957	5.08	5.73	1.13	1	4.84	4.5	0.93	1
Bta03431	UDP-glucuronosyltransferase	1.97	3.27	1.66	0.0440151	2.51	2.67	1.07	1	1.74	1.7	0.98	1
Bta08034	Unknown protein	161.89	270.74	1.67	3.65246e-06	205.45	242.71	1.18	1	197.94	174.52	0.88	0.96545
Bta00674	39S ribosomal protein L30, mitochondrial	94.84	158	1.67	3.93431e-06	131.22	151.18	1.15	1	98.91	127.16	1.29	0.899773
Bta09946	Unknown protein	814.91	1359.32	1.67	6.28457e-06	1063.82	1349.6	1.27	1	902.03	840.41	0.93	1
Bta00869	CG2269, isoform B	99.78	166.73	1.67	0.000113835	107.64	166.46	1.55	1	115.81	91.63	0.79	0.594071
Bta05334	PBAN-type neuropeptides	10.3	17.21	1.67	0.00118759	9.76	20.36	2.09	0.12312	9.67	14.55	1.5	0.539487
Bta00670	Unknown protein	4.52	7.55	1.67	0.00413274	5.71	7.54	1.32	1	4.65	5.22	1.12	1
Bta03654	Unknown protein	1.83	3.06	1.67	0.0334364	2.46	2.55	1.04	1	2.64	2.24	0.85	1
Bta04921	Unknown protein	13.41	22.5	1.68	0.000789557	16.08	17.21	1.07	1	15.68	17.34	1.11	1
Bta14376	Unknown protein	14.79	24.91	1.68	0.000819693	17.92	22.51	1.26	1	17.33	17.75	1.02	1
Bta15444	Unknown protein	1.88	3.17	1.68	0.0121229	1.78	2.99	1.68	1	2.04	1.89	0.92	1
Bta15254	U8-agatoxin-Ao1a	7.55	12.69	1.68	0.0459585	8.51	11.8	1.39	1	6.12	6.75	1.1	1
Bta04376	Unknown protein	10.53	17.75	1.69	8.38473e-07	10.74	15.63	1.46	1	11.47	14.35	1.25	0.997909
Bta15379	Transmembrane protein 181	1.13	1.92	1.69	0.0416368	1.42	1.85	1.3	1	1.2	1.42	1.19	1
Bta07152	Cathepsin L-like protease	6.16	10.49	1.7	0.000556534	7.09	7.42	1.05	1	6.6	5.23	0.79	0.887203
Bta07026	Nose resistant to fluoxetine protein	1.9	3.22	1.7	0.00470538	1.67	2.28	1.36	1	1.77	1.47	0.83	0.991783
Bta09064	Unknown protein	3.27	5.56	1.7	0.0141049	4.19	6.05	1.44	1	2.86	4.35	1.52	0.779805
Bta02086	Prolyl 4-hydroxylase subunit alpha-2	4.54	7.76	1.71	0.00278506	5.28	7.03	1.33	1	6.13	6.12	1	1
Bta08022	CG13675, isoform D	1.62	2.77	1.71	0.0265022	1.59	2.15	1.35	1	1.29	1.52	1.18	1
Bta08332	Arrestin 1c	1.63	2.79	1.71	0.0367987	1.79	2.13	1.19	1	1.67	1.51	0.9	1
Bta14023	Unknown protein	10.7	18.38	1.72	4.83362e-08	11.98	13.69	1.14	1	11.8	17.07	1.45	0.503771
Bta05683	Unknown protein	1.41	2.43	1.72	0.0345074	1.46	2.15	1.47	1	1.42	1.88	1.32	0.995858
Bta06538	Unknown protein	1.87	3.21	1.72	0.0368075	1.28	2.03	1.59	1	1.93	2.24	1.16	1
Bta07519	Unknown protein	8.82	15.25	1.73	1.20989e-06	10.55	13.32	1.26	1	8.93	10.97	1.23	1
Bta09334	Unknown protein	10.7	18.52	1.73	0.00029634	11.12	15.35	1.38	1	10.81	8.83	0.82	0.73365
Bta01712	Unknown protein	1.92	3.34	1.73	0.00169659	1.89	3.09	1.64	1	1.5	1.85	1.23	1
Bta01769	Cathepsin B	3.59	6.21	1.73	0.0134806	3.59	4.72	1.32	1	2.92	4.49	1.53	0.791683
Bta11977	Alpha-glucosidase	6.57	11.47	1.74	1.06838e-05	6.44	8.49	1.32	1	5.73	6.67	1.17	1
Bta10819	Unknown protein	28.82	50.04	1.74	0.000824563	26.66	46.43	1.74	0.407775	25.83	33.36	1.29	1
Bta12674	Group XV phospholipase A2	3.02	5.27	1.74	0.00858543	4.34	5.82	1.34	1	3.93	4.19	1.07	1
Bta02369	Unknown protein	3.57	6.22	1.74	0.0141049	4.42	6.94	1.57	1	4.06	3.65	0.9	1
Bta02671	Unknown protein	25.99	45.53	1.75	0.000172184	35.82	45.59	1.27	1	26.41	31.27	1.18	1
Bta11924	Cytochrome P450	1.52	2.65	1.75	0.0239862	1.18	2.15	1.81	1	1.8	2.01	1.12	1
Bta11289	Unknown protein	9.3	16.32	1.75	0.0484675	11.1	22.72	2.05	0.638721	8.92	11.18	1.25	1
Bta13214	Carboxypeptidase	5.18	9.1	1.76	5.02768e-05	5.33	6.78	1.27	1	5.59	6.48	1.16	1
Bta11419	Cathepsin B	12.19	21.5	1.76	0.00038303	9.72	18.72	1.93	0.170285	10.92	18.01	1.65	0.0864892
Bta00216	Unknown protein	35.19	62.07	1.76	0.00311244	29.57	34.83	1.18	1	23.36	23.45	1	1
Bta08375	Unknown protein	1.88	3.31	1.76	0.00539554	2.46	2.7	1.1	1	2.12	2.49	1.18	1
Bta15713	SCP-like extracellular protein	25.44	45.07	1.77	5.90341e-08	33.98	39.05	1.15	1	34.01	28.57	0.84	0.910089
Bta08241	Unknown protein	13.14	23.23	1.77	5.95442e-08	14.39	19.56	1.36	1	13.59	15.68	1.15	1
Bta12678	Alpha-glucosidase	42.64	75.44	1.77	2.85254e-07	52.57	66.89	1.27	1	47.82	52.56	1.1	1
Bta08240	Unknown protein	461.88	815.42	1.77	3.56805e-05	506.23	640.57	1.27	1	443.82	422.92	0.95	1
Bta08062	Unknown protein	11.62	20.53	1.77	0.0231191	11.7	19.73	1.69	1	12.91	8.26	0.64	0.609033
Bta09335	Carboxypeptidase B	1.98	3.5	1.77	0.0421237	1.64	2.32	1.42	1	2.6	1.3	0.5	0.214021
Bta12737	Unknown protein	67.08	119.32	1.78	5.0676e-06	61.96	57.87	0.93	1	69.2	55.33	0.8	0.700702
Bta05892	Unknown protein	7.16	12.71	1.78	0.00167307	9.6	9.91	1.03	1	8.47	8.46	1	1
Bta00625	CG32544, isoform B	1.02	1.81	1.78	0.0261667	1.03	1.9	1.84	0.696358	1.03	1.09	1.06	1
Bta11975	Alpha-glucosidase	102.83	183.64	1.79	6.89232e-05	110.29	154.11	1.4	1	94.04	109.28	1.16	1
Bta10910	Unknown protein	3.09	5.52	1.79	0.000761731	3.21	4.19	1.31	1	3.11	2.01	0.65	0.713799
Bta12671	Glutathione S-transferase 1-1	66.79	119.96	1.8	2.02248e-08	65.77	77.94	1.18	1	68.3	60.73	0.89	0.991783
Bta14897	Metalloendopeptidase	39.37	71.07	1.8	2.75878e-07	44.86	54.23	1.21	1	41.17	43.05	1.05	1
Bta12375	Tachykinins	35.94	64.83	1.8	6.50914e-07	42.03	67.76	1.61	1	38.66	40.25	1.04	1
Bta13511	Replication factor A protein 1	15.42	27.72	1.8	6.09653e-05	15.55	20.56	1.32	1	16.55	13.65	0.82	0.887639
Bta12670	Glutathione S-transferase 1-1	16.09	29.11	1.81	6.63514e-09	16.98	20.01	1.18	1	14.41	12.88	0.89	1
Bta10647	FMRFamide	20.79	37.54	1.81	8.43643e-08	22.5	34.8	1.55	0.987504	24.27	20.16	0.83	0.887203
Bta08054	Cysteine protease	54.25	97.95	1.81	5.0676e-06	65.95	89.54	1.36	1	54.62	71.68	1.31	0.966836
Bta05693	Collagen alpha-3, putative	15.63	28.21	1.81	0.000452962	18.48	24.25	1.31	1	18.48	18.22	0.99	1
Bta05940	Unknown protein	2.96	5.34	1.81	0.00787261	2.29	2.15	0.94	1	3.19	1.76	0.55	0.304235
Bta00830	Unknown protein	8.05	14.55	1.81	0.00792352	8.42	14.82	1.76	1	7.4	10.02	1.35	1
Bta04402	Oxygen-dependent choline dehydrogenase	0.38	0.68	1.81	0.0390054	0.4	0.42	1.06	1	0.3	0.33	1.11	1
Bta10291	Cathepsin B	9.18	16.73	1.82	4.07652e-05	8.94	15.39	1.72	0.817068	9.64	10.26	1.06	1
Bta01765	Unconventional myosin-Ic	18.6	33.88	1.82	4.1525e-05	16.08	27.45	1.71	0.765396	17.96	26.46	1.47	0.42173
Bta13027	Down syndrome cell adhesion molecule 2, isoform R	2.66	4.85	1.82	0.00126825	3.16	4.21	1.33	1	3.17	3.15	1	1
Bta15304	Unknown protein	28.64	52.06	1.82	0.00215742	41.46	47.94	1.16	1	26.61	24.97	0.94	1
Bta13543	WSC domain-containing protein 1	1.86	3.38	1.82	0.00324326	1.65	2.23	1.35	1	1.61	1.77	1.1	1
Bta02492	Unknown protein	11.42	20.79	1.82	0.00701776	13.35	13.05	0.98	1	14.04	10.2	0.73	0.892435
Bta04625	Unknown protein	2.38	4.32	1.82	0.0153617	2.87	3.81	1.32	1	2.6	3.4	1.31	1
Bta09837	Arrestin 1	15.38	28.05	1.82	0.0154423	13.93	20.74	1.49	1	17.8	14.33	0.8	0.950111
Bta10229	AAA-ATPase-like domain-containing protein	1.06	1.93	1.82	0.0452313	1.44	1.62	1.13	1	1.22	1.33	1.09	1
Bta02534	Unknown protein	12.71	23.3	1.83	1.71935e-07	18.23	21.73	1.19	1	14.52	16.78	1.16	1
Bta15415	Unknown protein	6.64	12.13	1.83	0.000485931	8.79	10.3	1.17	1	7.02	8.93	1.27	1
Bta05587	Cardioacceleratory peptide 2b splicing variant b	27.92	50.99	1.83	0.000789557	33.17	59.36	1.79	0.82932	31.66	24.16	0.76	0.778394
Bta11339	Nicotinic acetylcholine receptor subunit alpha 6	14.06	25.75	1.83	0.000949177	15.39	20.84	1.35	1	14.46	14.47	1	1
Bta14375	Unknown protein	9.7	17.77	1.83	0.00154014	11.72	14.79	1.26	1	11.47	14.27	1.24	0.995858
Bta06562	UV-sensitive opsin	14.26	26.11	1.83	0.00296681	15.34	17.62	1.15	1	15.49	11.82	0.76	0.70995
Bta07722	Unknown protein	1137.09	2090.43	1.84	1.47341e-07	1491.02	1874.23	1.26	1	1266.08	1167.35	0.92	1
Bta07873	Unknown protein	14.78	27.2	1.84	0.00321197	22.71	35.77	1.58	0.97045	20.59	27.08	1.32	0.944416
Bta07942	AGAP009018-PA	1.4	2.56	1.84	0.0160204	1.73	2.58	1.49	1	1.86	2.23	1.2	1
Bta04689	Sulfhydryl oxidase	1.62	2.97	1.84	0.0402522	1.66	1.81	1.09	1	2.48	1.28	0.52	0.136153
Bta13211	Unknown protein	104.88	194.4	1.85	7.32339e-08	130.31	208.53	1.6	1	111.66	138.56	1.24	0.991109
Bta10926	Replication factor-a protein 1	17.94	33.26	1.85	4.82853e-07	19.52	26.05	1.33	1	19.77	20.86	1.05	1
Bta02871	Facilitated glucose transporter protein 1	11.42	21.09	1.85	2.4265e-05	11.63	15.68	1.35	1	10.06	12.7	1.26	1
Bta08497	Serine protease 42	1.49	2.76	1.85	0.0108325	1.72	2.25	1.31	1	1.9	1.93	1.02	1
Bta11979	Alpha-glucosidase	389.02	723.51	1.86	7.44967e-10	492.6	596.1	1.21	1	436.35	436	1	1
Bta07632	Fatty acid synthase	4.89	9.09	1.86	5.42443e-07	4.85	6.71	1.38	1	5.52	5.32	0.96	1
Bta04779	Short neuropeptide F	28.49	53.13	1.86	1.16007e-06	33.78	51.89	1.54	0.987504	33.75	31.13	0.92	1
Bta13378	ADP-ribose pyrophosphatase, mitochondrial	12.52	23.3	1.86	1.64695e-06	14.41	20.92	1.45	1	17.39	12.1	0.7	0.475461
Bta07114	Cathepsin F	70.54	131.35	1.86	7.3727e-05	74.07	104.8	1.41	1	56.16	57.65	1.03	1
Bta10109	Unknown protein	5.5	10.22	1.86	0.000254549	7.78	9.01	1.16	1	7.13	6.06	0.85	0.990032
Bta08239	Unknown protein	2.97	5.53	1.86	0.0033561	4.03	4.26	1.06	1	2.86	3.1	1.09	1
Bta15753	Unknown protein	27.39	51.03	1.86	0.0108325	45.41	50.13	1.1	1	49.37	24.81	0.5	0.197589
Bta06110	Cytochrome P450	2.82	5.25	1.86	0.026696	4.01	4.65	1.16	1	2.86	5.02	1.75	0.659194
Bta13465	Homeobox protein H2.0	0.89	1.66	1.86	0.0355235	1	1.47	1.47	1	1.39	1.04	0.75	0.887639
Bta09067	Unknown protein	9.65	18.06	1.87	8.42639e-08	12.8	18.98	1.48	1	11.76	13.49	1.15	1
Bta00217	Podospora anserina S mat+ genomic DNA chromosome 2, supercontig 2	16.61	31.02	1.87	4.8884e-06	23.09	25.3	1.1	1	19.12	21.64	1.13	1
Bta03862	Unknown protein	4.02	7.57	1.88	3.49785e-09	5.32	5.91	1.11	1	4.42	5.62	1.27	0.926994
Bta08612	Unknown protein	66.91	125.51	1.88	4.44693e-07	82.49	126.5	1.53	1	72.86	88.1	1.21	1
Bta04736	Unknown protein	9.92	18.68	1.88	2.4265e-05	11.85	13.02	1.1	1	11.23	11.53	1.03	1
Bta08104	Subtilisin-like protease	6.25	11.73	1.88	0.00137832	7.65	8.47	1.11	1	5.19	7.78	1.5	0.887639
Bta13327	Unknown protein	3.31	6.24	1.88	0.0155936	4.51	6.23	1.38	1	3.96	4.78	1.21	1
Bta02836	Unknown protein	1.22	2.3	1.88	0.0316908	1.24	1.65	1.33	1	0.94	1.42	1.51	0.900205
Bta13745	Unknown protein	12.76	24.1	1.89	1.06838e-05	17.57	21.14	1.2	1	14.55	16.49	1.13	1
Bta08783	Neuroligin	13.27	25.06	1.89	4.19769e-05	16.2	22.52	1.39	1	16.22	19.77	1.22	1
Bta02485	EF-hand calcium-binding domain-containing protein 4B	4.07	7.7	1.89	0.000686025	4.66	6.3	1.35	1	4.71	5.36	1.14	1
Bta08030	Unknown protein	638.82	1208.6	1.89	0.00346431	484.2	1061.12	2.19	0.497207	652.54	1064.11	1.63	0.268694
Bta15431	CG7191, isoform B	2.58	4.88	1.89	0.00453542	2.86	4.18	1.46	1	2.64	3.11	1.18	1
Bta00033	Unknown protein	26.41	50.05	1.9	1.00135e-08	29.02	33.96	1.17	1	29.89	31.77	1.06	1
Bta00762	Unknown protein	18.65	35.51	1.9	2.0577e-07	23.75	32.41	1.36	1	21.85	23.07	1.06	1
Bta09888	Pancreatic lipase-related protein 1	7.35	13.98	1.9	3.16583e-05	9.35	11.62	1.24	1	8.29	9.28	1.12	1
Bta08471	Unknown protein	10.08	19.14	1.9	0.000607562	13.35	17.32	1.3	1	11.41	12.94	1.13	1
Bta12688	Unknown protein	15.64	29.79	1.9	0.00157682	22.21	32.73	1.47	1	19.27	20.82	1.08	1
Bta06628	Phosphatidylcholine-sterol acyltransferase	3.6	6.84	1.9	0.00170828	4.52	5.95	1.32	1	4.12	4.68	1.14	1
Bta01239	Unknown protein	32.44	61.88	1.91	9.04349e-09	39.51	48.12	1.22	1	37.2	27.78	0.75	0.602903
Bta13954	Unknown protein	49.48	94.62	1.91	8.66509e-08	75.57	100.95	1.34	1	60.1	67.61	1.12	1
Bta02226	Unknown protein	10.88	20.79	1.91	1.6182e-06	16.3	18.74	1.15	1	13.31	12.46	0.94	1
Bta08300	Unknown protein	618.36	1181.83	1.91	7.91232e-05	655.8	1132.17	1.73	0.674269	629.3	766.46	1.22	1
Bta10834	GTP-binding protein Rhes	1.21	2.3	1.91	0.000102913	1.39	2.06	1.48	1	1.26	1.61	1.28	1
Bta04758	Leguminosin group485 secreted peptide	32.36	62.17	1.92	1.41903e-09	37.57	51.8	1.38	1	33.66	51.71	1.54	0.189512
Bta15454	Neuroendocrine convertase 1	30.01	57.66	1.92	6.9509e-09	41.69	57.12	1.37	1	37.5	44.65	1.19	1
Bta09865	Cardioactive peptide	3.02	5.82	1.92	0.000336836	3.43	4.86	1.42	1	2.71	3.61	1.33	0.953871
Bta07704	UDP-glucuronosyltransferase 1-8, putative	27.83	53.43	1.92	0.000434099	30.96	43.85	1.42	1	22.79	27.33	1.2	1
Bta12668	Unknown protein	5.81	11.14	1.92	0.0369384	7.54	11.19	1.48	1	5.86	6.29	1.07	1
Bta07154	Cathepsin L-like protease	0.87	1.66	1.92	0.0438389	1.85	1.45	0.78	1	1.12	0.82	0.73	0.988045
Bta00643	Unknown protein	66.31	128.3	1.93	2.39067e-09	87.5	108.16	1.24	1	88.75	91.84	1.03	1
Bta06886	Unknown protein	35.98	69.43	1.93	1.54483e-07	43.13	47.45	1.1	1	39	40.54	1.04	1
Bta00072	Peroxidasin	54.95	106.29	1.93	3.13075e-07	103.52	120.26	1.16	1	88.32	72.54	0.82	0.962052
Bta11280	Superoxide dismutase [Cu-Zn]	2.33	4.49	1.93	0.00020007	2.69	4.16	1.55	1	2.71	3.25	1.2	1
Bta05893	Unknown protein	3.52	6.77	1.93	0.00184492	3.03	5.87	1.93	1	4.54	4.55	1	1
Bta02917	Allatostatin double C, isoform C	5.69	10.98	1.93	0.0155675	4.69	7.93	1.69	1	5.98	4.74	0.79	1
Bta13083	Ras-like protein family member 10B	6.05	11.65	1.93	0.0239862	8.04	12.52	1.56	1	7.83	4.89	0.62	0.817733
Bta12753	Unknown protein	52.59	102.09	1.94	3.43342e-08	54.53	61.74	1.13	1	61.42	42.23	0.69	0.0371792
Bta03773	Unknown protein	6.73	13.04	1.94	0.00151512	8.71	11.15	1.28	1	7.19	5.8	0.81	1
Bta04197	Unknown protein	2.36	4.58	1.94	0.0177709	3.22	3.52	1.09	1	3.43	2.59	0.76	0.997909
Bta02672	Unknown protein	6.31	12.28	1.95	1.94017e-06	8.21	10.57	1.29	1	6.75	8.66	1.28	0.989162
Bta13647	Unknown protein	7.74	15.1	1.95	2.3462e-05	9.68	15.87	1.64	1	9.16	10.26	1.12	1
Bta01185	Unknown protein	1.87	3.64	1.95	0.0130596	2.61	3.43	1.32	1	2	2.83	1.41	0.988045
Bta02929	Unknown protein	1.77	3.45	1.95	0.0137771	2.4	2.42	1.01	1	1.91	1.74	0.91	1
Bta03913	N-acetyllactosaminide beta-1,3-N-acetylglucosaminyltransferase	0.32	0.62	1.95	0.0302699	0.36	0.57	1.58	1	0.37	0.45	1.21	1
Bta01243	Unknown protein	83.7	163.67	1.96	1.30127e-08	106.65	151.18	1.42	1	102.21	103.62	1.01	1
Bta02920	Unknown protein	9.72	19.08	1.96	1.11167e-07	11.7	17.81	1.52	1	11.79	16.01	1.36	0.700702
Bta04117	Unknown protein	18.52	36.24	1.96	1.54483e-07	21.9	24.96	1.14	1	19.66	21.88	1.11	1
Bta05739	Unknown protein	2.58	5.06	1.96	1.74806e-05	2.75	3.61	1.31	1	2.39	2.59	1.09	1
Bta12954	One cut homeobox 1	2.69	5.28	1.96	3.94862e-05	2.94	3.4	1.16	1	3.02	3.54	1.17	1
Bta03253	Gamma-aminobutyric acid receptor subunit pi	4.55	8.93	1.96	6.55248e-05	6.38	9.8	1.54	1	4.5	6.5	1.44	0.80039
Bta12832	Retinol dehydrogenase 11	3.19	6.24	1.96	0.0184487	5.12	6.44	1.26	1	3.5	4.31	1.23	1
Bta01568	Cysteine-rich venom protein	58.14	114.54	1.97	5.07463e-10	70.33	80.64	1.15	1	71.81	79.21	1.1	1
Bta03883	Cathepsin B	2.98	5.86	1.97	0.0049489	2.32	4.55	1.96	0.782466	4.04	2.18	0.54	0.211017
Bta02665	Unknown protein	51.94	102.73	1.98	2.02268e-07	60.52	84.4	1.39	1	59.9	74.36	1.24	0.988045
Bta14676	Unknown protein	5.63	11.17	1.98	2.22354e-07	8.53	9.89	1.16	1	6.43	6.16	0.96	1
Bta05395	Carboxypeptidase	8.02	15.89	1.98	5.76734e-07	12.34	16.92	1.37	1	9.83	12.93	1.32	0.932185
Bta04118	Unknown protein	50.06	98.94	1.98	2.05836e-06	63.77	93.41	1.46	1	50.44	58.63	1.16	1
Bta12493	Unknown protein	1.43	2.84	1.98	0.003319	1.3	2.21	1.69	1	1.48	1.01	0.68	0.810233
Bta01566	Unknown protein	45.5	90.05	1.98	0.022162	13.36	11.17	0.84	1	14.66	13.05	0.89	1
Bta05222	Unknown protein	2.88	5.69	1.98	0.044052	3.67	5.04	1.38	1	2.98	2.72	0.91	1
Bta05805	Unknown protein	4.27	8.51	1.99	5.84833e-06	6.01	5.94	0.99	1	5.97	6.58	1.1	1
Bta01515	Protein kinase C	2.62	5.22	1.99	0.000410461	2.54	3.95	1.55	1	2.81	2.34	0.83	1
Bta09262	Beta,beta-carotene 9',10'-oxygenase	2.9	5.76	1.99	0.00252402	3.36	3.69	1.1	1	4.02	2.68	0.67	0.477514
Bta01083	Unknown protein	1.69	3.37	1.99	0.0108557	1.5	2.17	1.44	1	1.99	1.13	0.57	0.759253
Bta15667	Beat protein	1.57	3.13	1.99	0.0271523	2.18	2.37	1.09	1	1.63	1.81	1.11	1
Bta05609	Unknown protein	1.18	2.34	1.99	0.0470593	1.24	1.85	1.49	1	1.47	1.07	0.73	0.966299
Bta09065	Unknown protein	12.97	26	2	4.50774e-11	15.98	19.75	1.24	1	14.82	19.19	1.29	0.964582
Bta04551	Unknown protein	32.72	65.49	2	1.15316e-07	32.36	41.62	1.29	1	30.42	35.87	1.18	1
Bta09632	Unknown protein	3.14	6.27	2	5.87762e-06	3.99	4.82	1.21	1	4.15	3.69	0.89	1
Bta01229	Unknown protein	12.12	24.29	2	4.80818e-05	12.76	23.65	1.85	0.904183	14.36	13.24	0.92	1
Bta04247	Unknown protein	6.53	13.08	2	9.71225e-05	6.92	12.26	1.77	0.873117	5.48	5.89	1.08	1
Bta07727	Unknown protein	29.59	59.09	2	0.00285287	31.98	53.99	1.69	1	27.43	37.54	1.37	0.864882
Bta03434	Unknown protein	257.03	517.14	2.01	8.45986e-10	325	369.52	1.14	1	311.26	328.03	1.05	1
Bta11792	Unknown protein	64.27	129.17	2.01	2.22242e-07	88.88	132.17	1.49	1	70.97	92.64	1.31	0.948029
Bta13065	ACYPI006373 protein	3.13	6.3	2.01	0.0367987	4.57	4.65	1.02	1	4.44	2.81	0.63	0.839631
Bta05737	Unknown protein	34.94	70.68	2.02	1.49999e-08	49.03	66.36	1.35	1	41.93	45.55	1.09	1
Bta02708	Unknown protein	2.91	5.88	2.02	0.0011825	2.91	3.78	1.3	1	2.57	2.23	0.87	1
Bta02120	Cathepsin L-like protease	2.85	5.76	2.02	0.00795625	3.69	4.35	1.18	1	2.47	3.17	1.28	1
Bta09805	Carbonic anhydrase-related protein 10	0.81	1.63	2.02	0.0141049	1.12	1.24	1.1	1	0.85	1.15	1.36	0.988045
Bta14543	Neurotrimin	0.61	1.23	2.03	0.0436611	0.7	1.3	1.86	1	0.89	0.88	0.99	1
Bta05330	Unknown protein	42.79	87.4	2.04	2.93104e-10	60.91	79.21	1.3	1	50.77	49.23	0.97	1
Bta04337	Unknown protein	6048.55	12317.7	2.04	2.39067e-09	10586.2	15715.7	1.48	1	8038.12	9818.02	1.22	1
Bta13953	Unknown protein	9.81	19.99	2.04	5.76734e-07	14.72	19.42	1.32	1	13.02	15.37	1.18	1
Bta08782	Voltage-dependent anion-selective channel	1.05	2.15	2.04	0.00541276	1.19	1.38	1.16	1	1.05	0.7	0.66	0.825985
Bta04675	Unknown protein	1.32	2.7	2.04	0.0129089	1.7	2.34	1.38	1	1.61	1.98	1.23	1
Bta06662	Nk homeobox 6	0.36	0.73	2.04	0.0283459	0.49	0.56	1.14	1	0.39	0.41	1.05	1
Bta01615	Unknown protein	0.75	1.53	2.04	0.0322464	0.92	0.94	1.02	1	0.98	0.68	0.7	0.892435
Bta11840	Unknown protein	280.22	575.81	2.05	5.33015e-06	461.4	666.76	1.45	1	342.57	407.2	1.19	1
Bta01771	Cathepsin B	8.45	17.33	2.05	8.09988e-06	10.23	15.33	1.5	1	9.38	11.9	1.27	1
Bta14107	Cuticle protein 1	11.02	22.54	2.05	0.0419388	5.8	5.23	0.9	1	6.64	4.7	0.71	0.736542
Bta01241	Unknown protein	36.08	74.23	2.06	2.16023e-12	41.05	52.54	1.28	1	38.7	38.4	0.99	1
Bta00832	Unknown protein	18.49	38.13	2.06	1.3591e-11	23.12	29.88	1.29	1	22.52	23.3	1.03	1
Bta08493	Catalase	107.24	221.06	2.06	1.05861e-08	154.77	231.15	1.49	1	139.95	172.51	1.23	0.974803
Bta13650	Unknown protein	14.86	30.67	2.06	2.68264e-08	18.07	21.91	1.21	1	16.1	18.18	1.13	1
Bta10782	Unknown protein	14.88	30.64	2.06	0.00246277	17.17	30.22	1.76	1	16.37	22.42	1.37	0.84391
Bta01569	U8-agatoxin-Ao1a	4.06	8.36	2.06	0.00813915	5.76	9.05	1.57	1	4.96	3.26	0.66	0.855498
Bta11222	Pectinesterase	1.45	2.99	2.06	0.00853719	2.21	3.2	1.45	1	2.16	2.82	1.31	1
Bta02371	Unknown protein	21.55	44.5	2.07	5.48635e-08	33.79	45.11	1.34	1	28.74	31.19	1.09	1
Bta10911	Oxygen-dependent choline dehydrogenase	389.3	807.38	2.07	4.79107e-07	500.23	843.16	1.69	1	499.83	480.77	0.96	1
Bta04190	Unknown protein	1.11	2.31	2.07	0.000310416	1.26	1.85	1.47	1	1.28	0.74	0.58	0.491194
Bta04343	Unknown protein	40.62	84.44	2.08	1.44408e-10	54.63	79.9	1.46	1	50.13	53.64	1.07	1
Bta06641	Unknown protein	366.8	763.79	2.08	2.39067e-09	515.09	663.96	1.29	1	423.46	491.08	1.16	1
Bta03196	Unknown protein	533	1106.19	2.08	3.9165e-08	656.56	772.84	1.18	1	783.91	545.67	0.7	0.811495
Bta12410	Unknown protein	12.09	25.17	2.08	0.000185411	17.01	26.62	1.57	1	18.63	13.65	0.73	0.96545
Bta08242	Unknown protein	10.45	21.84	2.09	1.00042e-13	14.78	18.3	1.24	1	14.54	16.02	1.1	1
Bta12306	Unknown protein	2.86	5.97	2.09	8.66507e-07	3.65	4.23	1.16	1	3.6	4.77	1.33	0.980405
Bta01772	Cathepsin B	3.83	7.99	2.09	0.000291601	3.61	5.57	1.54	1	3.84	4.03	1.05	1
Bta00761	Unknown protein	81.58	171.45	2.1	5.15269e-12	102.69	132.21	1.29	1	96.76	116.61	1.21	1
Bta02872	Unknown protein	18.2	38.23	2.1	2.57224e-08	24.4	39.05	1.6	1	23.85	24.66	1.03	1
Bta00367	Unknown protein	9.62	20.25	2.1	0.000185411	12.99	13.75	1.06	1	12.1	9.8	0.81	1
Bta08567	Unknown protein	976.14	2060.05	2.11	3.29491e-10	1576.77	2125.83	1.35	1	1114.28	1287.56	1.16	1
Bta08713	Unknown protein	415.05	877.41	2.11	3.54451e-07	681.77	978.99	1.44	1	489.28	573	1.17	1
Bta11845	Unknown protein	2.71	5.72	2.11	2.33784e-06	3.31	5.45	1.65	1	3.31	4.69	1.42	0.96545
Bta02085	Prolyl 4-hydroxylase subunit alpha-2	3.46	7.3	2.11	7.72799e-06	5	6.87	1.37	1	5.03	5.24	1.04	1
Bta13037	Unknown protein	45.68	96.38	2.11	1.06838e-05	69.81	109.82	1.57	1	52.45	67.5	1.29	0.916576
Bta05022	Unknown protein	5.47	11.54	2.11	0.000640095	6.15	9.11	1.48	1	6.61	4.97	0.75	0.900948
Bta02286	CG42747	3.27	6.92	2.12	6.68363e-07	4.14	7.47	1.8	0.628315	3.83	6.22	1.62	0.564288
Bta07402	Cathepsin B	9.59	20.3	2.12	8.76595e-07	11.76	16.09	1.37	1	9.69	10.78	1.11	1
Bta02203	Unknown protein	18.36	38.92	2.12	2.33784e-06	18.4	18.69	1.02	1	18.89	14.54	0.77	0.923389
Bta06086	Protein kinase C	3.66	7.76	2.12	4.44922e-05	3.51	7.02	2	1	3.93	2.38	0.6	0.595715
Bta08442	Protein C14C11.1	2.63	5.57	2.12	0.000325869	3.13	4.64	1.48	1	3.56	2.23	0.63	0.758283
Bta05546	Unknown protein	58.06	123.42	2.13	1.60097e-09	89.49	132.09	1.48	1	59.78	63.33	1.06	1
Bta14834	Unknown protein	25.96	55.42	2.13	6.56788e-08	30.94	42.44	1.37	1	33.14	29.5	0.89	1
Bta13887	Unknown protein	13.19	28.05	2.13	2.45792e-05	15.08	21.13	1.4	1	15.58	22.51	1.45	0.901541
Bta04771	Unknown protein	1.63	3.47	2.13	0.049145	1.52	1.27	0.84	1	1.39	1.61	1.16	1
Bta09768	Unknown protein	2.14	4.59	2.14	5.45131e-05	2.11	3.54	1.68	1	2.12	1.89	0.89	1
Bta13757	UDP-glucuronosyltransferase	10.44	22.33	2.14	5.61812e-05	8.94	18.48	2.07	0.448877	9.91	17.85	1.8	0.447008
Bta14874	Unknown protein	29.44	63.33	2.15	6.31764e-11	51.54	76.07	1.48	1	41.42	42.52	1.03	1
Bta06329	Chitinase	25.54	55	2.15	2.70868e-09	37.33	55.15	1.48	1	34.96	39.75	1.14	1
Bta14451	Unknown protein	2876.34	6171.22	2.15	1.72754e-06	4006.09	6782.72	1.69	1	3831.22	3704.38	0.97	1
Bta09538	Unknown protein	24.84	53.62	2.16	2.70345e-05	34.88	44.06	1.26	1	24.76	34.75	1.4	0.867466
Bta04635	Unknown protein	47.21	102.64	2.17	5.18727e-12	71.31	83.8	1.18	1	65.69	62.27	0.95	1
Bta14008	Unknown protein	52.49	113.87	2.17	7.02736e-11	69.73	94.65	1.36	1	63.76	70.83	1.11	1
Bta03335	Achaete-scute like protein 4	5.17	11.21	2.17	0.000544163	7.65	11.74	1.53	1	5.76	6.54	1.13	1
Bta08376	Unknown protein	1.3	2.82	2.17	0.0346329	2.56	3.04	1.19	1	1.9	2.15	1.14	1
Bta08784	Unknown protein	334.07	728.02	2.18	5.72544e-12	533.27	677.13	1.27	1	429.29	422.49	0.98	1
Bta06123	Unknown protein	108.53	236.7	2.18	1.37827e-08	154.09	213.83	1.39	1	120.42	147.03	1.22	1
Bta13384	Unknown protein	89.22	195.19	2.19	1.2352e-12	145.73	150.94	1.04	1	124.07	108.25	0.87	0.964582
Bta04682	Golgi-associated plant pathogenesis-related protein	0.79	1.72	2.19	0.000946483	0.87	1.58	1.82	1	1.01	0.94	0.93	1
Bta03635	Unknown protein	1.03	2.24	2.19	0.0108325	1.57	2.52	1.61	1	1.14	1.32	1.16	1
Bta04528	Neither inactivation nor afterpotential protein C	2.02	4.43	2.19	0.0114125	1.99	3.82	1.92	1	2.69	2.52	0.94	1
Bta08591	Unknown protein	156.23	343.53	2.2	1.57938e-11	181	256.1	1.41	1	245.17	128.76	0.53	0.130299
Bta11629	Oxygen-dependent choline dehydrogenase	399.68	880.21	2.2	6.76724e-07	493.68	948.4	1.92	0.674269	515.49	514.79	1	1
Bta01302	Ferritin	4.41	9.73	2.2	0.000390858	4.87	6.15	1.26	1	3.32	3.27	0.98	1
Bta11578	Cysteine protease, putative	4.03	8.85	2.2	0.00256816	4.81	6.77	1.41	1	4.84	6.07	1.25	1
Bta09616	Alkaline phosphatase	2.33	5.2	2.23	9.71225e-05	3.42	4.93	1.44	1	2.69	4.46	1.66	0.30317
Bta02051	Regucalcin	4.51	10.07	2.23	0.000111195	6.99	10.94	1.56	1	5.94	6.76	1.14	1
Bta06204	Unknown protein	5.01	11.19	2.23	0.0169804	6.48	10.8	1.67	1	7.95	4.32	0.54	0.678503
Bta09899	Carbonic anhydrase	145.31	325.69	2.24	8.27268e-07	200.09	326.48	1.63	1	183.36	208.78	1.14	1
Bta04757	Unknown protein	4.42	10.01	2.26	1.22974e-10	6.47	8.45	1.31	1	5.73	7.88	1.37	0.955574
Bta04610	Unknown protein	8.14	18.39	2.26	0.0124432	12.89	17.66	1.37	1	9.74	19.26	1.98	0.225827
Bta00940	Unknown protein	31.91	72.8	2.28	5.52494e-10	51.83	78.39	1.51	1	41.24	48	1.16	1
Bta01866	Unknown protein	29	66.05	2.28	1.41903e-09	27.67	57.45	2.08	0.294918	23.28	42.07	1.81	0.475461
Bta04925	Unknown protein	1	2.28	2.28	0.0112577	1.67	1.8	1.08	1	1.32	0.84	0.64	0.974803
Bta11791	Unknown protein	23.35	53.52	2.29	4.82853e-07	40.92	65.26	1.59	1	31.39	42.83	1.36	0.900514
Bta07814	Tryptophan hydroxylase	0.94	2.15	2.29	0.00335591	1.22	2.1	1.72	1	1.07	1.12	1.05	1
Bta03435	Unknown protein	178.55	411.17	2.3	3.59725e-13	283.36	381.88	1.35	1	215.37	272.03	1.26	0.96545
Bta06636	Unknown protein	1.9	4.37	2.3	0.00147519	2.8	4.53	1.62	1	3.3	3.32	1.01	1
Bta10632	Alkaline nuclease	1.66	3.82	2.3	0.00748933	1.58	2.05	1.3	1	1.51	1.67	1.11	1
Bta03301	Unknown protein	142.95	330.77	2.31	5.18727e-12	204.95	267.46	1.3	1	170.5	183.67	1.08	1
Bta13531	Unknown protein	83.26	192.03	2.31	9.08894e-11	119.81	182.24	1.52	1	95.93	126.19	1.32	0.85594
Bta00826	Unknown protein	9.36	21.63	2.31	6.93711e-10	13.27	17.1	1.29	1	12.28	16.31	1.33	0.984635
Bta02560	Cathepsin L-like protease	51.66	119.3	2.31	5.15165e-09	65.03	97.93	1.51	1	64.41	80.33	1.25	1
Bta00604	Cysteine-rich venom protein	12.07	28.1	2.33	1.18184e-10	16.64	26.01	1.56	1	14.39	20.68	1.44	0.573648
Bta10756	Unknown protein	74.52	173.82	2.33	1.20989e-06	110.77	166.56	1.5	1	83.09	117.78	1.42	0.682412
Bta02236	Unknown protein	29.21	68.34	2.34	2.39067e-09	48.04	58.79	1.22	1	35.62	36.61	1.03	1
Bta11155	Unknown protein	49.11	114.79	2.34	6.76724e-07	70.64	112.85	1.6	0.820108	67.72	73.6	1.09	1
Bta12381	Unknown protein	291.27	683.54	2.35	1.22623e-13	328	451.35	1.38	1	280.58	322.26	1.15	1
Bta07118	Unknown protein	1.03	2.41	2.35	0.02389	1.09	2.25	2.06	1	1.18	2.08	1.76	0.819844
Bta09483	Unknown protein	82.81	196.13	2.37	4.74177e-11	118.51	150.91	1.27	1	117.48	75.73	0.64	0.519335
Bta13411	Unknown protein	0.66	1.56	2.37	0.0108325	0.94	1.2	1.28	1	0.88	0.81	0.92	1
Bta11577	Unknown protein	31.33	74.64	2.38	1.10945e-05	41.39	63.04	1.52	1	33.58	43.07	1.28	1
Bta01280	Unknown protein	60.95	145.19	2.38	6.8591e-05	96.47	163.22	1.69	0.628315	81.75	97.21	1.19	1
Bta05093	Galactose oxidase	12.78	30.49	2.39	2.07562e-10	23.93	32.35	1.35	1	17.42	22.05	1.27	1
Bta08025	Unknown protein	32.47	78.24	2.41	1.25836e-08	53.69	72.66	1.35	1	39.14	53.62	1.37	0.848796
Bta14287	Unknown protein	9.98	24.02	2.41	5.39515e-05	18.96	32.52	1.72	0.843277	13.96	20.83	1.49	0.826366
Bta03877	Unknown protein	1.37	3.3	2.41	0.000140138	2.03	2.5	1.23	1	2.28	1.93	0.85	1
Bta00020	Unknown protein	8.6	20.69	2.41	0.00735551	10.7	22.87	2.14	0.448877	9.51	10.43	1.1	1
Bta11221	Pectinesterase	9.75	23.61	2.42	8.79436e-13	18.31	25.3	1.38	1	13.98	15.86	1.13	1
Bta15302	Unknown protein	12.67	30.69	2.42	2.17895e-09	15.74	25.15	1.6	1	15.33	10.34	0.67	0.538658
Bta05023	Cytochrome b561, putative	0.95	2.31	2.42	0.000120014	1.37	1.47	1.07	1	1.43	1.3	0.91	1
Bta06948	Katanin p60 ATPase-containing subunit A1	1.04	2.52	2.42	0.0011825	1.28	1.47	1.15	1	1.53	0.7	0.46	0.537323
Bta00082	Amine-terminal region of chorein, A TM vesicle-mediated sorter	4.9	11.89	2.43	3.13075e-07	5.15	9.36	1.82	1	5.67	6.63	1.17	1
Bta12633	Unknown protein	3.1	7.54	2.43	0.00640696	6.35	8.14	1.28	1	5.24	6.31	1.2	1
Bta09008	Ccch zinc finger domain protein	0.57	1.39	2.44	0.00136521	0.53	0.97	1.84	1	0.63	0.38	0.59	0.73365
Bta12279	Unknown protein	1.99	4.86	2.44	0.00536663	2.31	4.95	2.14	0.987504	1.6	3.33	2.08	0.370314
Bta03686	Unknown protein	65.76	161	2.45	6.43242e-08	111.72	195.09	1.75	0.44071	94.18	114.48	1.22	1
Bta04555	Unknown protein	8.29	20.42	2.46	6.43242e-08	11.02	20.22	1.83	0.360478	9.18	14.46	1.58	0.433449
Bta08299	Unknown protein	73.12	179.51	2.46	1.73627e-06	143.2	224.74	1.57	0.628315	106.35	135.26	1.27	1
Bta13042	Solute carrier family 2, facilitated glucose transporter member 8	0.88	2.16	2.46	0.00149213	0.73	1.83	2.49	0.476163	1.17	2.49	2.12	0.396042
Bta04829	Unknown protein	0.66	1.61	2.46	0.025661	0.63	1.01	1.6	1	0.77	0.72	0.93	1
Bta07545	Unknown protein	619.7	1527.8	2.47	1.25836e-08	940.24	1707.75	1.82	0.448877	647.71	1011.93	1.56	0.332574
Bta02553	Cathepsin B	3.24	8.01	2.47	0.000108947	3.34	5.31	1.59	1	4.82	4.48	0.93	1
Bta12166	CG13936, isoform D	2.8	6.91	2.47	0.0107422	4.52	7.6	1.68	1	4.64	3.64	0.78	1
Bta01630	Serine/threonine-protein kinase D	2.19	5.42	2.48	0.000148171	2.52	4.76	1.89	1	3.21	2.22	0.69	0.758283
Bta14022	Unknown protein	1.04	2.57	2.48	0.0208567	1.65	2.53	1.53	1	1.65	1.07	0.65	0.916576
Bta12761	Unknown protein	1.71	4.27	2.49	7.43386e-07	2.22	2.97	1.34	1	1.49	3.01	2.02	0.168225
Bta01467	Neurotrimin, putative	1.42	3.53	2.49	0.0206305	2	3.13	1.57	1	1.96	2.05	1.05	1
Bta03039	Glycine receptor subunit alpha-2	0.5	1.25	2.49	0.0407524	0.74	0.78	1.05	1	0.69	0.7	1.01	1
Bta05155	Unknown protein	1.04	2.6	2.49	0.0409895	1.42	2.05	1.45	1	1.48	0.97	0.65	0.948827
Bta02285	Unknown protein	9.75	24.57	2.52	2.17918e-06	14.19	23.37	1.65	1	10.43	14.45	1.39	0.959971
Bta15648	Lipase	2.61	6.6	2.53	1.74806e-05	3.45	6.56	1.9	1	3.24	5.87	1.81	0.38232
Bta04386	Unknown protein	1.91	4.83	2.53	0.00588301	2.36	4.33	1.83	1	2.84	2.74	0.96	1
Bta08301	Unknown protein	18.48	46.99	2.54	4.04607e-08	20.52	37.3	1.82	0.14483	17.63	27.81	1.58	0.637914
Bta06197	Unknown protein	2.08	5.28	2.54	3.00428e-05	2.33	3.63	1.56	1	2.53	1.54	0.61	0.657762
Bta00031	Unknown protein	2.46	6.27	2.55	0.000112503	5.43	3.96	0.73	1	4.69	4.82	1.03	1
Bta09189	Unknown protein	3.37	8.57	2.55	0.0209192	5.36	6.32	1.18	1	5.08	3.98	0.78	1
Bta13763	Unknown protein	15.55	39.9	2.57	9.75811e-12	25.85	35.33	1.37	1	22.1	26.93	1.22	0.995998
Bta00711	Unknown protein	5.27	13.56	2.57	0.000111824	9.92	12.6	1.27	1	6.47	8.8	1.36	0.977214
Bta06140	Unknown protein	5.29	13.75	2.6	3.06596e-06	8.1	11.34	1.4	1	8.05	9.3	1.15	1
Bta05975	Unknown protein	2.21	5.75	2.6	0.0121229	3.79	4.59	1.21	1	2.51	3.26	1.3	1
Bta12280	Unknown protein	0.63	1.65	2.62	0.0319957	0.96	1.21	1.26	1	0.67	0.78	1.18	1
Bta08587	Unknown protein	75.18	200.93	2.67	2.81681e-11	147.88	190.26	1.29	1	95.36	124.26	1.3	0.964582
Bta12743	Unknown protein	4.12	11.03	2.67	1.59077e-06	7.52	9.05	1.2	1	5.21	6.57	1.26	1
Bta05091	Galactose oxidase	3.02	8.27	2.74	2.39067e-09	7.29	9.23	1.27	1	5.2	5.77	1.11	1
Bta12282	Unknown protein	2.36	6.48	2.74	0.00026583	2.52	4.23	1.68	1	2.75	3.13	1.14	1
Bta08023	Unknown protein	2.87	7.91	2.75	2.01396e-09	5.54	6.48	1.17	1	3.69	4.09	1.11	1
Bta09127	Centrosomal protein of 78 kDa	0.5	1.37	2.75	0.000544163	0.5	1.02	2.02	1	0.76	0.47	0.62	0.798895
Bta07351	Unknown protein	0.48	1.33	2.77	0.000106094	0.6	1.19	1.98	1	0.71	0.76	1.07	1
Bta07375	Unknown protein	1.08	3.04	2.81	0.000133459	1.54	1.84	1.2	1	1.31	2.25	1.72	0.417264
Bta10546	Cathepsin B	0.55	1.54	2.81	0.0125223	0.63	0.63	1	1	0.63	0.88	1.41	1
Bta05103	Unknown protein	1.21	3.4	2.81	0.0135366	2.25	3.89	1.73	1	1.97	1.75	0.89	1
Bta11883	Unknown protein	1.11	3.17	2.87	0.0421237	1.15	1.75	1.51	1	0.62	1.34	2.17	0.988045
Bta05738	Unknown protein	0.38	1.08	2.88	0.0476648	0.45	0.61	1.35	1	0.23	0.56	2.4	0.826366
Bta11437	Serine/threonine-protein kinase D	2.4	6.98	2.91	0.00348273	3.21	5.13	1.6	1	3.75	2.66	0.71	0.966299
Bta01571	Unknown protein	1.94	5.65	2.92	0.00464812	3.99	4.96	1.24	1	3.75	3.95	1.05	1
Bta09631	Unknown protein	0.78	2.33	2.97	3.26933e-06	1.17	2.07	1.76	1	1.57	0.76	0.49	0.352056
Bta07866	Peroxiredoxin-4	0.47	1.48	3.12	0.0421237	0.28	1.06	3.73	0.911132	0.96	0.39	0.41	0.557127
Bta02212	FLYWCH and MULE domain containing protein	3.5	11.19	3.2	0.000106094	5.22	6.17	1.18	1	4.12	5.55	1.35	1
Bta13085	Unknown protein	1.38	4.4	3.2	0.000111195	1.19	2.87	2.42	0.873117	1.71	2.02	1.18	1
Bta12278	Unknown protein	1.06	3.45	3.25	2.49379e-05	1.76	2.69	1.53	1	1.45	2.55	1.76	0.783527
Bta12989	Unknown protein	8.19	26.88	3.28	2.62218e-09	18.02	40.71	2.26	0.170285	16.35	23.62	1.44	0.944416
Bta14955	CG9975	0.25	0.84	3.41	0.00267924	0.52	0.56	1.07	1	0.34	0.29	0.85	1
Bta14493	E3 ubiquitin-protein ligase	0.73	2.56	3.5	0.003319	1.08	1.62	1.5	1	1.29	0.58	0.45	0.506897
Bta11569	CG13634	0.42	1.47	3.52	0.0239862	0.48	0.54	1.14	1	0.51	0.81	1.58	1
Bta01411	Unknown protein	1.65	5.95	3.62	7.83228e-06	2.44	4.32	1.77	1	2.76	1.78	0.65	0.837368
Bta14319	Unknown protein	4.75	17.25	3.63	1.18517e-05	10.19	17.57	1.72	0.963215	8.01	12.75	1.59	0.887203
Bta08815	UPF0501 protein KIAA1430-like protein	0.33	1.22	3.66	0.0153185	0.73	0.55	0.76	1	0.74	0.16	0.21	0.112076
Bta00642	V-type proton ATPase subunit E 2	0.26	1.01	3.84	0.025661	0.3	0.37	1.26	1	0.39	0.16	0.41	0.915303
Bta11865	Solute carrier family 2, facilitated glucose transporter member 6	0.17	0.64	3.84	0.0283759	0.27	0.34	1.26	1	0.2	0.42	2.08	0.964582
Bta09914	F-box only protein 7	0.5	1.97	3.93	0.000452962	0.92	1.68	1.83	1	1.32	0.61	0.46	0.637369
Bta04853	Unknown protein	0.91	3.58	3.95	0.0308433	1.9	3.81	2	1	1.36	3.16	2.32	0.775595
Bta08629	Unknown protein	0.63	2.56	4.04	0.000243357	0.94	1.78	1.88	1	1.06	0.52	0.49	0.764452
Bta00796	Unknown protein	0.12	0.5	4.31	0.0345996	0.28	0.31	1.08	1	0.24	0.24	1	1
Bta07342	Protein PIH1D3	0.26	1.13	4.42	0.00925636	0.46	0.75	1.61	1	0.46	0.63	1.36	1
Bta06127	Unknown protein	0.17	0.75	4.43	0.00335591	0.38	0.56	1.48	1	0.34	0.54	1.59	0.995858
Bta03718	Unknown protein	0.44	2.22	5.09	0.000453383	1.1	1.4	1.27	1	0.99	0.65	0.66	1
Bta03298	Trypsin-like serine protease	0.2	1.11	5.63	0.0148139	0.87	0.65	0.75	1	0.75	0.26	0.35	0.678503
Bta00624	Aryl hydrocarbon receptor	0.23	1.44	6.17	0.0268621	0.43	0.85	1.98	1	0.63	0.82	1.3	1
Bta09524	V-type proton ATPase subunit E	0.16	1.05	6.68	0.0197629	0.58	0.26	0.46	1	0.36	0.58	1.59	1
Bta04698	Zinc finger BED domain-containing protein 4	0.24	1.75	7.19	0.0193637	0.53	1.12	2.11	1	0.57	0.54	0.94	1
Bta04685	Cathepsin L-like protease	0.04	0.31	8.45	0.00853719	0.1	0.11	1.14	1	0.12	0.2	1.59	1
Bta04384	Maltase 1-like protein-3	0.06	0.77	12.16	0.021973	0.2	0.32	1.62	1	0.35	0.33	0.96	1
Bta06652	Unknown protein	0	1.15	115	0.0232167	0.48	0.89	1.84	1	0.13	0.69	5.28	0.909731
Bta10829	Acid phosphatase-1	3.09	1.91	0.62	0.373962	5.02	2.31	0.46	0.00661614	2.38	0.7	0.3	0.0832865
