# Supplementary material for: Transcriptome analysis of the whitefly, Bemisia tabaci MEAM1 during feeding on tomato infected with the crinivirus, Tomato chlorosis virus, identifies a temporal shift in gene expression and differential regulation of novel orphan genes
Source: BMC Genomics. 2017 May 11;18:370. doi: 10.1186/s12864-017-3751-1 (PMC5426028; doi:10.1186/s12864-017-3751-1)
Supplement: Supplementary file 3 — a Sixteen orphan genes present on scaffold 1103 that were differentially regulated in ToCV whiteflies compared to virus-free whiteflies. b Non-transcribed genomic hits of Bta00788, orphan gene in the whitefly genome. (XLSX 12 kb) [file 12864_2017_3751_MOESM3_ESM.xlsx]

## Sheet: Additional file 3a
Additional file 3a Sixteen orphan genes present on scaffold 1103 that were differentially regulated in ToCV whiteflies compared to virus-free whiteflies
Gene	Strand	Intron	Gene length	CDS	Amino acid length	Location
Bta00761	Positive	Yes	4302	876	291	Scaffold1103:620323..624624
Bta00762	Negative	No	1215	1215	404	Scaffold1103:644405..645619
Bta00763	Positive	No	687	687	228	Scaffold1103:680232..680918
Bta00764	Positive	No	678	678	225	Scaffold1103:688141..688818
Bta00765	Negative	No	297	297	98	Scaffold1103:694041..694337
Bta00766	Positive	No	336	336	111	Scaffold1103:704991..705326
Bta00767	Positive	No	537	537	178	Scaffold1103:708991..709527
Bta00768	Positive	No	1311	1311	436	Scaffold1103:733584..734894
Bta00769	Positive	No	2760	2760	919	Scaffold1103:744947..747706
Bta00771	Positive	No	1659	1659	552	Scaffold1103:763219..764877
Bta00777	Positive	No	2022	2022	673	Scaffold1103:839912..841933
Bta00780	Negative	No	1014	1014	337	Scaffold1103:861671..862684
Bta00783	Negative	No	627	627	208	Scaffold1103:868179..868805
Bta00784	Positive	No	618	618	205	Scaffold1103:880270..880887
Bta00788	Positive	No	708	708	235	Scaffold1103:900280..900987
Bta00789	Positive	No	1281	1281	426	Scaffold1103:904862..906142

## Sheet: Additional file 3b
Additional file 3b Non-transcribed genomic hits of Bta00788, orphan gene in the whitefly genome
Gene	Scaffold	Location	Orientation	Query	Identity*
Bta00788	Scaffold 1103	883878…884230	Positive	3' end	0.84
		889397…890104	Negative	full-length	0.99
		891221…891915	Positive	full-length	0.99
		898597...899282	Negative	full-length	0.99
	Scaffold 382	559150…559301	Negative	3' end	0.81
		556405…556478	Positive	3' end	0.87
