# Supplementary material for: Transcriptome analysis of the whitefly, Bemisia tabaci MEAM1 during feeding on tomato infected with the crinivirus, Tomato chlorosis virus, identifies a temporal shift in gene expression and differential regulation of novel orphan genes
Source: BMC Genomics. 2017 May 11;18:370. doi: 10.1186/s12864-017-3751-1 (PMC5426028; doi:10.1186/s12864-017-3751-1)
Supplement: Supplementary file 4 — a KEGG annotation, KO, and score values of the 92 genes out of a total of 447 up-regulated in ToCV whiteflies versus virus-free whiteflies at 24 h. b Pathway reconstruction results from the 92 genes out of a total of 447 up-regulated in ToCV whiteflies versus virus-free whiteflies at 24 h. c KEGG annotation, KO, and score values of the 272 genes out of a total of 542 down-regulated in ToCV whiteflies versus virus-free whiteflies at 24 h. d Pathway reconstruction results from the 272 genes out of a total of 542 down-regulated in ToCV whiteflies versus virus-free whiteflies at 24 h. (XLSX 72 kb) [file 12864_2017_3751_MOESM4_ESM.xlsx]

## Sheet: Additional file 4a
Additional file 4a KEGG annotation, KO, and score values of the 92 genes out of a total of 447 up-regulated in ToCV whiteflies versus virus-free whiteflies at 24 h
Gene ID	KO	Annotation	Score	Second best
Bta06652			1	K12200	1
Bta04384
Bta04685
Bta04698			6	K01674	1
Bta09524	K02150	ATPeV1E; V-type H+-transporting ATPase subunit E	38
Bta00624
Bta03298			13	K08668	3
Bta03718			3	K17914	1
Bta06127
Bta07342			4	K01681	1
Bta00796
Bta08629			2	K03657	1
Bta04853			2	K01992	1
Bta09914
Bta00642	K02150	ATPeV1E; V-type H+-transporting ATPase subunit E	45
Bta11865			141	K08145	17
Bta13784			2	K06204	1
Bta08815			8	K10408	1
Bta14319			1	K13628	1
Bta01411			4	K19787	2
Bta11569			49	K00800	1
Bta14493	K04506	SIAH1; E3 ubiquitin-protein ligase SIAH1 [EC:2.3.2.27]	17	K08742	9
Bta14955			254
Bta12989
Bta12278			2
Bta02212			11	K05349	1
Bta13085			4	K16582	1
Bta07866	K03386	PRDX2_4; peroxiredoxin (alkyl hydroperoxide reductase subunit C) [EC:1.11.1.15]	108
Bta09631			3
Bta01571			2	K04671	1
Bta11437	K08811	TSSK; testis-specific serine kinase [EC:2.7.11.1]	252
Bta05738
Bta11883			3	K02437	1
Bta10158
Bta07375			2
Bta10546	K01363	CTSB; cathepsin B [EC:3.4.22.1]	161
Bta05103			1	K16737	1
Bta07351			2
Bta08023
Bta09127	K16765	CEP78; centrosomal protein CEP78	21
Bta05091	K04618	GAOA; galactose oxidase [EC:1.1.3.9]	339
Bta12282			4	K10747	1
Bta03426			7
Bta08587			2	K12936	1
Bta12743
Bta12280			3	K04170	3
Bta06140			3	K02035	1
Bta05975			2	K14780	1
Bta13763			4	K05644	1
Bta00711
Bta00031			3	K14819	1
Bta09189			2	K02495	1
Bta08301			15	K08671	1
Bta06197			4	K19922	1
Bta15648			115
Bta04386
Bta02285
Bta12761			2	K01054	1
Bta01467			13	K06772	3
Bta03039	K05271	GLRA4; glycine receptor alpha-4	209
Bta05155
Bta01630	K08811	TSSK; testis-specific serine kinase [EC:2.7.11.1]	229
Bta14022
Bta07545			1	K08976	1
Bta02553	K01363	CTSB; cathepsin B [EC:3.4.22.1]	221
Bta12166			4	K02662	1
Bta04555			10	K11870	1
Bta08299			2	K03522	1
Bta13042	K08145	SLC2A8; MFS transporter, SP family, solute carrier family 2 (facilitated glucose transporter), member 8	82
Bta04829			2	K18213	1
Bta03686			1	K00940	1
Bta09008			2	K18716	1
Bta12279			1	K10777	1
Bta00082			1	K14407	1
Bta12633			1	K01778	1
Bta11221	K01051	E3.1.1.11; pectinesterase [EC:3.1.1.11]	180
Bta15302			3
Bta05023
Bta06948	K07767	KATNA1; katanin p60 ATPase-containing subunit A1 [EC:3.6.4.3]	205
Bta08025			5	K08847	1
Bta14287
Bta03877
Bta00020			5	K02302	1
Bta01176			1	K05144	1
Bta05093	K04618	GAOA; galactose oxidase [EC:1.1.3.9]	338
Bta11577			2
Bta01280			2	K02050/K02051	1
Bta09483			2	K20353
Bta13411
Bta12381
Bta07118			4
Bta02236			2	K20355	1
Bta11155			2
Bta00604			7	K13449	1
Bta10756
Bta03301			3	K08493	1
Bta13531			3	K05837	1
Bta00826			1	K08956	1
Bta02560			29	K01365	19
Bta03435			4	K07297	1
Bta06636			3
Bta10632			2	K18407	1
Bta11791			3	K08739	1
Bta07814	K00502	TPH1_2; tryptophan 5-monooxygenase [EC:1.14.16.4]	500
Bta00940
Bta01866			3	K10950	1
Bta04925			2	K03427	1
Bta04757			4	K10779	1
Bta04610			4
Bta09899	K01672	E4.2.1.1; carbonic anhydrase [EC:4.2.1.1]	91	K18246	11
Bta09616	K01077	E3.1.3.1; alkaline phosphatase [EC:3.1.3.1]	271
Bta02051	K01053	E3.1.1.17; gluconolactonase [EC:3.1.1.17]	88
Bta06204			7	K02275	1
Bta08591			2	K10901	1
Bta11629	K00108	betA; choline dehydrogenase [EC:1.1.99.1]	66
Bta01302	K00522	FTH1; ferritin heavy chain [EC:1.16.3.2]	59
Bta11578
Bta07749	K08145	SLC2A8; MFS transporter, SP family, solute carrier family 2 (facilitated glucose transporter), member 8	43	K08144	29
Bta13384			2	K02437	1
Bta04682			2	K20412	1
Bta03635
Bta04528	K08834	MYO3; myosin III [EC:2.7.11.1]	15
Bta08784			3	K10396	1
Bta06123			4	K03550	2
Bta04635
Bta14008
Bta03335			7	K09067	6
Bta08376			9	K10765	1
Bta09538			1	K01534	1
Bta14874			2	K03710	1
Bta06329	K01183	E3.2.1.14; chitinase [EC:3.2.1.14]	72
Bta14451
Bta09768			1	K19499	1
Bta13757	K00699	UGT; glucuronosyltransferase [EC:2.4.1.17]	27
Bta05546			5	K05677	1
Bta14834			3	K04080	1
Bta13887			2	K08309	1
Bta04771
Bta02286			4	K20179	1
Bta07402	K01363	CTSB; cathepsin B [EC:3.4.22.1]	118
Bta02203			2	K11173	2
Bta06086	K08852	ERN1; serine/threonine-protein kinase/endoribonuclease IRE1 [EC:2.7.11.1 3.1.26.-]	44	K11715	8
Bta08442			19	K01280	1
Bta08567			2	K09774	1
Bta08713
Bta11845			1	K13749	1
Bta02085	K00472	E1.14.11.2; prolyl 4-hydroxylase [EC:1.14.11.2]	129
Bta13037			2
Bta05022			2	K12875	1
Bta00761			2
Bta02872			2	K11968	1
Bta00367			2	K07435	1
Bta08035	K01363	CTSB; cathepsin B [EC:3.4.22.1]	114
Bta08242			2	K17298	1
Bta12306			1	K07196	1
Bta01772	K01363	CTSB; cathepsin B [EC:3.4.22.1]	159
Bta04343			2	K08486	1
Bta06641			3	K04517	1
Bta03196			4	K07646	1
Bta12410
Bta02371			2	K20030	1
Bta10911			27	K00108	26
Bta04190			2
Bta01241			2	K11515	1
Bta00832			3	K04730	1
Bta08493	K03781	katE; catalase [EC:1.11.1.6]	436
Bta13650			2	K03654	1
Bta10782
Bta01569			13	K03814	1
Bta11222	K01051	E3.1.1.11; pectinesterase [EC:3.1.1.11]	231
Bta10159			4	K10877	1
Bta11840
Bta01771	K01363	CTSB; cathepsin B [EC:3.4.22.1]	189
Bta14107			5	K04037	1
Bta05330			3	K12257	1
Bta04337
Bta13953			1	K07718	1
Bta08782
Bta04675			2	K08273	1
Bta06662	K09350	NKX6-2; homeobox protein Nkx-6.2	50	K08030	13
Bta01615			2	K00643	1
Bta14543			12	K05456	1
Bta05737			2	K09891	1
Bta02708			3	K02332	1
Bta02120			30	K01365	25
Bta09805			321
Bta03434
Bta11792			4	K16769	1
Bta13065			4	K01996	1
Bta09065			3	K16786/K16787	1
Bta04551			2	K00026	1
Bta09632			1	K03749	1
Bta01229
Bta04247			2	K17951	1
Bta07727			2	K05691	1
Bta05805			1	K20523	1
Bta01515
Bta09262	K18048	ninaB; carotenoid isomerooxygenase [EC:1.13.11.65]	502
Bta01083			2	K08202	1
Bta15667			143
Bta05609			1	K09174	1
Bta02665			2	K02035	1
Bta14676			8
Bta05395	K09645	CPVL; vitellogenic carboxypeptidase-like protein [EC:3.4.16.-]	246
Bta04118			2
Bta12493			2	K04600	1
Bta01566			10	K14211	1
Bta05222
Bta01568			27
Bta03883	K01363	CTSB; cathepsin B [EC:3.4.22.1]	57
Bta01243			6	K09512	2
Bta02920			3	K01338	1
Bta04117			4	K04566	1
Bta05739			2	K09584	1
Bta12954	K08026	ONECUT1; one cut domain, family member 1, hepatocyte nuclear factor 6	80
Bta03253			348
Bta12832			39	K11153	36
Bta02672			2	K07098	1
Bta13647			3	K00454	1
Bta01185
Bta02929
Bta03913	K00741	B3GNT1; N-acetyllactosaminide beta-1,3-N-acetylglucosaminyltransferase [EC:2.4.1.149]	56
Bta12753			1	K04508	1
Bta03773			2	K07442	1
Bta04197
Bta00643			2	K04705	1
Bta06886			4	K18682	1
Bta00072			2	K19511	2
Bta11280	K04565	SOD1; superoxide dismutase, Cu-Zn family [EC:1.15.1.1]	103
Bta05893			1	K08812	1
Bta02917			7	K06181	1
Bta13083	K07851	RASL10B; Ras-like protein family member 10B	39
Bta11838			148	K08145	18
Bta04758			5	K06237	1
Bta15454	K01359	PCSK1; proprotein convertase subtilisin/kexin type 1 [EC:3.4.21.93]	299
Bta09865			22	K16871	1
Bta07704	K00699	UGT; glucuronosyltransferase [EC:2.4.1.17]	148
Bta12668			10	K18719	1
Bta07154			7	K01365	5
Bta01239			3	K06910	1
Bta13954
Bta02226
Bta08300			9	K00413	1
Bta10834			139
Bta00033
Bta00762			2
Bta09888	K14073	PNLIP; pancreatic triacylglycerol lipase [EC:3.1.1.3]	16	K14074	9
Bta08471			4	K07058	2
Bta12688			1	K01776	1
Bta06628
Bta13745			2	K08638	1
Bta08783
Bta02485	K17199	RASEF; Ras and EF-hand domain-containing protein	12
Bta08030			2	K06875	1
Bta15431			12	K01971	1
Bta03862			2	K20655	1
Bta08612			2	K01681	1
Bta04736			2	K18682	1
Bta08104			43
Bta13327			1
Bta02836			1	K16302	1
Bta09067			3	K20533	1
Bta00217			4	K17561	2
Bta11979
Bta07632
Bta04779			7	K15211	1
Bta13378	K13988	NUDT9; ADP-ribose pyrophosphatase [EC:3.6.1.13]	276
Bta07114	K01373	CTSF; cathepsin F [EC:3.4.22.41]	104
Bta10109
Bta08239			3
Bta15753			1	K03046	1
Bta06110	K07427	CYP4V; cytochrome P450, family 4, subfamily V	17
Bta13465			40
Bta13211
Bta10926
Bta02871			139	K08145	17
Bta08497			119
Bta07722			5	K02138	1
Bta07873			2	K05761	1
Bta07942			13
Bta04689	K10758	QSOX; thiol oxidase [EC:1.8.3.2]	127
Bta02534			1	K11768	1
Bta15415			2	K00939	1
Bta05587			11
Bta11339	K04809	CHRNA7; nicotinic acetylcholine receptor alpha-7	31
Bta14375
Bta06562	K04255	OPN4; r-opsin	301
Bta10291	K01363	CTSB; cathepsin B [EC:3.4.22.1]	109
Bta01765	K10356	MYO1; myosin I	26
Bta13027			167
Bta15304			2	K04066	1
Bta13543			158
Bta02492			6	K17656	1
Bta04625
Bta09837	K13808	ARR1; arrestin-1	356
Bta10229			53
Bta10005	K00286	proC; pyrroline-5-carboxylate reductase [EC:1.5.1.2]	216
Bta12670
Bta10647			7	K00784	1
Bta08054
Bta05693			7	K14000	1
Bta05940			2	K00911	1
Bta00830
Bta04402	K00108	betA; choline dehydrogenase [EC:1.1.99.1]	586
Bta12671
Bta14897			14	K09608	8
Bta12375			9	K00554	1
Bta13511
Bta11975
Bta10910			1
Bta12737			1	K15727	1
Bta05892			3
Bta00625			13	K08509	3
Bta15713			19
Bta08241			2	K16462	1
Bta12678
Bta08240			2	K09636	1
Bta08062
Bta09335			192
Bta13214	K09645	CPVL; vitellogenic carboxypeptidase-like protein [EC:3.4.16.-]	231
Bta11419	K01363	CTSB; cathepsin B [EC:3.4.22.1]	69
Bta00216			2	K13597	1
Bta08375			4	K02599	1
Bta02671			3
Bta11924	K14999	CYP6; cytochrome P450, family 6 [EC:1.14.-.-]	242	K15003	17
Bta11289			7	K00850	1
Bta11977
Bta10819			4	K01361	1
Bta12674
Bta02369			4	K01555	1
Bta07519			2
Bta09334			4	K07609	2
Bta01712			6	K03546	1
Bta01769	K01363	CTSB; cathepsin B [EC:3.4.22.1]	153
Bta08590			1	K04487	1
Bta14023			2	K08760	1
Bta05683			4	K13648	1
Bta06538			1
Bta02086	K00472	E1.14.11.2; prolyl 4-hydroxylase [EC:1.14.11.2]	14
Bta08022
Bta08332	K04439	ARRB; beta-arrestin	84
Bta07152
Bta07026			260
Bta09064
Bta04376			3	K14572
Bta15379			616
Bta03882	K01363	CTSB; cathepsin B [EC:3.4.22.1]	57
Bta14011	K13485	PRHOXNB; 2-oxo-4-hydroxy-4-carboxy-5-ureidoimidazoline decarboxylase [EC:4.1.1.97]	70
Bta04921			19	K07524	1
Bta14376			2	K03795	1
Bta15444			2	K16475	1
Bta15254			17	K03256	1
Bta08034			2	K10750	1
Bta00674
Bta09946			2	K02164	1
Bta00869			19
Bta05334			18	K00451	1
Bta00670			4	K10804	1
Bta03654			7	K01353	1
Bta11983			1	K03006	1
Bta04738			26	K06058	1
Bta03818
Bta03681
Bta07475	K13805	ARR2; arrestin-2	436
Bta03431	K00699	UGT; glucuronosyltransferase [EC:2.4.1.17]	199
Bta05733			4	K01390	1
Bta07159	K01488	add; adenosine deaminase [EC:3.5.4.4]	232
Bta04024	K01384	WNT11; wingless-type MMTV integration site family, member 11	61	K01558	57
Bta06729			17	K06891	1
Bta12683
Bta07938			9	K03256	1
Bta04091			2	K15555	2
Bta11021			1	K11859	1
Bta09856	K01194	TREH; alpha,alpha-trehalase [EC:3.2.1.28]	311
Bta06745			226
Bta07406			140
Bta12531			3	K13094	1
Bta15455	K01359	PCSK1; proprotein convertase subtilisin/kexin type 1 [EC:3.4.21.93]	301
Bta13888			1
Bta02875	K01415	ECE; endothelin-converting enzyme [EC:3.4.24.71]	11
Bta06941			2	K15454	1
Bta14752			2	K15370	1
Bta04188			140
Bta14024			6	K14000	1
Bta04387			6
Bta13294			11	K03260	1
Bta09146	K19939	RPH3AL; Rab effector Noc2	60	K19938	5
Bta04235			107
Bta10056			5	K07114	4
Bta10738			21	K02327	1
Bta08681			21	K02004	1
Bta03865
Bta14419
Bta08290	K08145	SLC2A8; MFS transporter, SP family, solute carrier family 2 (facilitated glucose transporter), member 8	112
Bta05758			2	K02012	1
Bta09640	K11275	H1_5; histone H1/5	14
Bta03488	K19941	SYN; synapsin	28
Bta09101			5	K14000	2
Bta01707	K04611	MXR; metabotropic X receptor	608
Bta00831			2	K17776	1
Bta11333	K01446	PGRP; peptidoglycan recognition protein	24
Bta08790
Bta10862			1	K12567
Bta03603			7	K10403	1
Bta08745			4	K19938	1
Bta08718			151
Bta01139	K18200	PAL; peptidylamidoglycolate lyase [EC:4.3.2.5]	183
Bta08395			56
Bta11420	K01363	CTSB; cathepsin B [EC:3.4.22.1]	69
Bta11982			3	K03006	1
Bta10271	K10448	KLHL10; kelch-like protein 10	529
Bta02372			14	K06775	5
Bta08825			4	K07112	1
Bta00860			2
Bta00557			2	K00948	1
Bta00435
Bta00125			4	K01661	1
Bta12861	K02921	RP-L37Ae; large subunit ribosomal protein L37Ae	101
Bta07167
Bta02137			8
Bta11922	K14999	CYP6; cytochrome P450, family 6 [EC:1.14.-.-]	263	K15003	26
Bta05588	K12319	GUCY1B; guanylate cyclase soluble subunit beta [EC:4.6.1.2]	527
Bta00235			126	K08380	5
Bta11923	K14999	CYP6; cytochrome P450, family 6 [EC:1.14.-.-]	276
Bta05773	K11352	NDUFA12; NADH dehydrogenase (ubiquinone) 1 alpha subcomplex subunit 12	143	K18160	16
Bta07550
Bta07951			1	K00078	1
Bta10978	K04919	KCNK9; potassium channel subfamily K member 9	288
Bta04342	K06491	NCAM; neural cell adhesion molecule	21
Bta02307	K17199	RASEF; Ras and EF-hand domain-containing protein	183
Bta11978
Bta01651
Bta10261			21	K00383	1
Bta11538			2	K02554	1
Bta06299
Bta13235			2	K02999	1
Bta14477			6	K00741	1
Bta08568			318
Bta14584
Bta11921			108
Bta01518
Bta10962	K20174	OSBPL1_2; oxysterol-binding protein-related protein 1/2	227
Bta04226			454
Bta08430			8	K01788	1
Bta12192	K03945	NDUFA1; NADH dehydrogenase (ubiquinone) 1 alpha subcomplex subunit 1	15
Bta09627	K04952	CNGB1; cyclic nucleotide gated channel beta 1	63
Bta11967	K20364	MCFD2; multiple coagulation factor deficiency protein 2	52

## Sheet: Additional file 4b
Additional file 4b Pathway reconstruction results from the 92 genes out of a total of 447 up-regulated in ToCV whiteflies versus virus-free whiteflies at 24 h
Metabolism
Global and overview maps
01100 Metabolic pathways (17)
K00108
Bta11629, Bta04402
K00286
Bta10005
K00472
Bta02085, Bta02086
K00502
Bta07814
K00699
Bta13757, Bta07704, Bta03431
K00741
Bta03913
K01051
Bta11221, Bta11222
K01053
Bta02051
K01077
Bta09616
K01183
Bta06329
K01194
Bta09856
K01488
Bta07159
K02150
Bta09524, Bta00642
K03945
Bta12192
K11352
Bta05773
K13485
Bta14011
K14073
Bta09888
01110 Biosynthesis of secondary metabolites (3)
K00286
Bta10005
K01053
Bta02051
K03781
Bta08493
01120 Microbial metabolism in diverse environments (2)
K01053
Bta02051
K01077
Bta09616
01130 Biosynthesis of antibiotics (3)
K00286
Bta10005
K01053
Bta02051
K03781
Bta08493
01200 Carbon metabolism (2)
K01053
Bta02051
K03781
Bta08493
01230 Biosynthesis of amino acids (1)
K00286
Bta10005
01220 Degradation of aromatic compounds (1)
K01053
Bta02051
Carbohydrate metabolism
00030 Pentose phosphate pathway (1)
K01053
Bta02051
00040 Pentose and glucuronate interconversions (2)
K00699
Bta13757, Bta07704, Bta03431
K01051
Bta11221, Bta11222
00052 Galactose metabolism (1)
K04618
Bta05091, Bta05093
00053 Ascorbate and aldarate metabolism (2)
K00699
Bta13757, Bta07704, Bta03431
K01053
Bta02051
00500 Starch and sucrose metabolism (3)
K00699
Bta13757, Bta07704, Bta03431
K01051
Bta11221, Bta11222
K01194
Bta09856
00520 Amino sugar and nucleotide sugar metabolism (1)
K01183
Bta06329
00630 Glyoxylate and dicarboxylate metabolism (1)
K03781
Bta08493
Energy metabolism
00190 Oxidative phosphorylation (3)
K02150
Bta09524, Bta00642
K03945
Bta12192
K11352
Bta05773
00910 Nitrogen metabolism (1)
K01672
Bta09899
Lipid metabolism
00140 Steroid hormone biosynthesis (1)
K00699
Bta13757, Bta07704, Bta03431
00561 Glycerolipid metabolism (1)
K14073
Bta09888
Nucleotide metabolism
00230 Purine metabolism (4)
K01488
Bta07159
K12319
Bta05588
K13485
Bta14011
K13988
Bta13378
Amino acid metabolism
00260 Glycine, serine and threonine metabolism (1)
K00108
Bta11629, Bta04402
00330 Arginine and proline metabolism (2)
K00286
Bta10005
K00472
Bta02085, Bta02086
00380 Tryptophan metabolism (2)
K00502
Bta07814
K03781
Bta08493
Glycan biosynthesis and metabolism
00533 Glycosaminoglycan biosynthesis - keratan sulfate (1)
K00741
Bta03913
00601 Glycosphingolipid biosynthesis - lacto and neolacto series (1)
K00741
Bta03913
Metabolism of cofactors and vitamins
00790 Folate biosynthesis (1)
K01077
Bta09616
00830 Retinol metabolism (1)
K00699
Bta13757, Bta07704, Bta03431
00860 Porphyrin and chlorophyll metabolism (1)
K00699
Bta13757, Bta07704, Bta03431
Xenobiotics biodegradation and metabolism
00627 Aminobenzoate degradation (1)
K01077
Bta09616
00930 Caprolactam degradation (1)
K01053
Bta02051
00980 Metabolism of xenobiotics by cytochrome P450 (1)
K00699
Bta13757, Bta07704, Bta03431
00982 Drug metabolism - cytochrome P450 (1)
K00699
Bta13757, Bta07704, Bta03431
00983 Drug metabolism - other enzymes (1)
K00699
Bta13757, Bta07704, Bta03431
Genetic Information Processing
Translation
03010 Ribosome (1)
K02921
Bta12861
Folding, sorting and degradation
04141 Protein processing in endoplasmic reticulum (1)
K08852
Bta06086
04120 Ubiquitin mediated proteolysis (1)
K04506
Bta14493
Environmental Information Processing
Signal transduction
02020 Two-component system (1)
K01077
Bta09616
04010 MAPK signaling pathway (1)
K04439
Bta08332
04013 MAPK signaling pathway - fly (1)
K04506
Bta14493
04011 MAPK signaling pathway - yeast (1)
K03781
Bta08493
04310 Wnt signaling pathway (2)
K01384
Bta04024
K04506
Bta14493
04340 Hedgehog signaling pathway (1)
K04439
Bta08332
04390 Hippo signaling pathway (1)
K01384
Bta04024
04068 FoxO signaling pathway (1)
K03781
Bta08493
04020 Calcium signaling pathway (1)
K04809
Bta11339
04024 cAMP signaling pathway (1)
K04952
Bta09627
04022 cGMP-PKG signaling pathway (2)
K04952
Bta09627
K12319
Bta05588
04150 mTOR signaling pathway (2)
K01384
Bta04024
K02150
Bta09524, Bta00642
Signaling molecules and interaction
04080 Neuroactive ligand-receptor interaction (1)
K04809
Bta11339
04514 Cell adhesion molecules (CAMs) (1)
K06491
Bta04342
Cellular Processes
Transport and catabolism
04144 Endocytosis (1)
K04439
Bta08332
04145 Phagosome (1)
K02150
Bta09524, Bta00642
04142 Lysosome (2)
K01363
Bta10546, Bta02553, Bta07402, Bta08035, Bta01772, Bta01771, Bta03883, Bta10291, Bta11419, Bta01769, Bta03882, Bta11420
K01373
Bta07114
04146 Peroxisome (2)
K03781
Bta08493
K04565
Bta11280
Cell growth and death
04210 Apoptosis (3)
K01363
Bta10546, Bta02553, Bta07402, Bta08035, Bta01772, Bta01771, Bta03883, Bta10291, Bta11419, Bta01769, Bta03882, Bta11420
K01373
Bta07114
K08852
Bta06086
04214 Apoptosis - fly (1)
K03386
Bta07866
04115 p53 signaling pathway (1)
K04506
Bta14493
Cellular community
04540 Gap junction (1)
K12319
Bta05588
04550 Signaling pathways regulating pluripotency of stem cells (2)
K01384
Bta04024
K08026
Bta12954
Organismal Systems
Immune system
04611 Platelet activation (1)
K12319
Bta05588
04612 Antigen processing and presentation (1)
K01363
Bta10546, Bta02553, Bta07402, Bta08035, Bta01772, Bta01771, Bta03883, Bta10291, Bta11419, Bta01769, Bta03882, Bta11420
04062 Chemokine signaling pathway (1)
K04439
Bta08332
Endocrine system
04921 Oxytocin signaling pathway (1)
K12319
Bta05588
04916 Melanogenesis (1)
K01384
Bta04024
04924 Renin secretion (2)
K01363
Bta10546, Bta02553, Bta07402, Bta08035, Bta01772, Bta01771, Bta03883, Bta10291, Bta11419, Bta01769, Bta03882, Bta11420
K12319
Bta05588
04925 Aldosterone synthesis and secretion (1)
K04919
Bta10978
Circulatory system
04270 Vascular smooth muscle contraction (1)
K12319
Bta05588
Digestive system
04970 Salivary secretion (1)
K12319
Bta05588
04972 Pancreatic secretion (1)
K14073
Bta09888
04975 Fat digestion and absorption (1)
K14073
Bta09888
04977 Vitamin digestion and absorption (1)
K14073
Bta09888
04978 Mineral absorption (1)
K00522
Bta01302
Excretory system
04966 Collecting duct acid secretion (1)
K02150
Bta09524, Bta00642
Nervous system
04725 Cholinergic synapse (1)
K04809
Bta11339
04726 Serotonergic synapse (1)
K00502
Bta07814
04730 Long-term depression (1)
K12319
Bta05588
04721 Synaptic vesicle cycle (1)
K02150
Bta09524, Bta00642
Sensory system
04744 Phototransduction (1)
K04952
Bta09627
04745 Phototransduction - fly (2)
K08834
Bta04528
K13805
Bta07475
04740 Olfactory transduction (2)
K04439
Bta08332
K04952
Bta09627
Aging
04211 Longevity regulating pathway (1)
K03781
Bta08493
04212 Longevity regulating pathway - worm (1)
K03781
Bta08493
04213 Longevity regulating pathway - multiple species (2)
K03781
Bta08493
K04565
Bta11280
Environmental adaptation
04713 Circadian entrainment (1)
K12319
Bta05588
Human Diseases
Cancers: Overview
05200 Pathways in cancer (1)
K01384
Bta04024
05205 Proteoglycans in cancer (1)
K01384
Bta04024
05204 Chemical carcinogenesis (2)
K00699
Bta13757, Bta07704, Bta03431
K04809
Bta11339
Cancers: Specific types
05217 Basal cell carcinoma (1)
K01384
Bta04024
Immune diseases
05323 Rheumatoid arthritis (1)
K02150
Bta09524, Bta00642
05340 Primary immunodeficiency (1)
K01488
Bta07159
Neurodegenerative diseases
05010 Alzheimer's disease (3)
K03945
Bta12192
K08852
Bta06086
K11352
Bta05773
05012 Parkinson's disease (2)
K03945
Bta12192
K11352
Bta05773
05014 Amyotrophic lateral sclerosis (ALS) (2)
K03781
Bta08493
K04565
Bta11280
05016 Huntington's disease (3)
K03945
Bta12192
K04565
Bta11280
K11352
Bta05773
05020 Prion diseases (2)
K04565
Bta11280
K06491
Bta04342
Substance dependence
05032 Morphine addiction (1)
K04439
Bta08332
05033 Nicotine addiction (1)
K04809
Bta11339
Endocrine and metabolic diseases
04950 Maturity onset diabetes of the young (1)
K08026
Bta12954
04932 Non-alcoholic fatty liver disease (NAFLD) (3)
K03945
Bta12192
K08852
Bta06086
K11352
Bta05773
Infectious diseases: Bacterial
05110 Vibrio cholerae infection (1)
K02150
Bta09524, Bta00642
05120 Epithelial cell signaling in Helicobacter pylori infection (1)
K02150
Bta09524, Bta00642
Infectious diseases: Viral
05166 HTLV-I infection (1)
K01384
Bta04024

## Sheet: Additional file 4c
Additional file 4c KEGG annotation, KO, and score values of the 272 genes out of a total of 542 down-regulated in ToCV whiteflies versus virus-free whiteflies at 24 h
Gene	KO	Annotation	Score	Second best
Bta04152			6	K12032	1
Bta06704			5	K05026	1
Bta06709			8	K14973	1
Bta09570			32
Bta09574			36
Bta08423	K01052	LIPA; lysosomal acid lipase/cholesteryl ester hydrolase [EC:3.1.1.13]	52
Bta09553			2	K12826	1
Bta07659			221	K10250	28
Bta02548			2	K00510	1
Bta14114			3	K14640	1
Bta01160			3	K00674	1
Bta06707			9	K12604	1
Bta12425	K05635	LAMC1; laminin, gamma 1	53
Bta15563			434
Bta00008	K03283	HSPA1_8; heat shock 70kDa protein 1/8	706
Bta13640			32	K00594	1
Bta03019			7	K20007	5
Bta09387
Bta07577			2	K20413	1
Bta09867	K03283	HSPA1_8; heat shock 70kDa protein 1/8	731
Bta01316			9	K08300	1
Bta05583			2	K06707	1
Bta15308			390
Bta00769			1	K17925	1
Bta01413	K01052	LIPA; lysosomal acid lipase/cholesteryl ester hydrolase [EC:3.1.1.13]	73
Bta08821	K00111	glpA; glycerol-3-phosphate dehydrogenase [EC:1.1.5.3]	702
Bta08264			40	K00520	1
Bta09848			15	K06065	1
Bta12596
Bta02244			1	K03455	1
Bta07380			5
Bta13457			10	K11031	2
Bta02903	K03283	HSPA1_8; heat shock 70kDa protein 1/8	725
Bta05460			5	K03406	1
Bta02264			8
Bta02396
Bta03797	K00567	ogt; methylated-DNA-[protein]-cysteine S-methyltransferase [EC:2.1.1.63]	20	K10778	3
Bta13864			10	K13447	1
Bta13279			1	K10350	1
Bta15275
Bta01761			2	K19721	1
Bta03000	K03283	HSPA1_8; heat shock 70kDa protein 1/8	719
Bta07398			2	K01883	1
Bta06132			35	K04612	1
Bta07359	K03873	TCEB2; transcription elongation factor B, polypeptide 2	106
Bta09026
Bta09352			4	K11464	1
Bta12726
Bta07162	K11804	WDR42A; WD repeat-containing protein 42A	151
Bta13652			44	K01052	43
Bta01253			628
Bta05761			2	K15106	2
Bta06739			9	K07232	5
Bta08462
Bta12088			7	K04733	1
Bta14465			262
Bta00770			8	K04989	1
Bta07463
Bta14357			2	K00658	1
Bta09090	K18405	TDRD1_4_6_7; tudor domain-containing protein 1/4/6/7	14
Bta14274			1	K08654	1
Bta15787	K07945	ARL4; ADP-ribosylation factor-like protein 4	212
Bta06090
Bta07723	K06237	COL4A; collagen, type IV, alpha	91
Bta09022			14	K13908	1
Bta10097	K05637	LAMA1_2; laminin, alpha 1/2	532
Bta12025			23	K04612	1
Bta12426	K05635	LAMC1; laminin, gamma 1	765
Bta01237	K13356	FAR; alcohol-forming fatty acyl-CoA reductase [EC:1.2.1.84]	107
Bta02334			1	K03684	1
Bta03710			1	K09228	1
Bta04514	K07252	E3.6.1.43; dolichyldiphosphatase [EC:3.6.1.43]	82
Bta05881	K20241	WDR44; WD repeat-containing protein 44	609
Bta07377
Bta10191	K06826	NID; nidogen (entactin)	110
Bta12704	K07208	RHEB; Ras homolog enriched in brain	206
Bta12875
Bta15471			1	K08967	1
Bta01979			198
Bta02237	K09680	coaW; type II pantothenate kinase [EC:2.7.1.33]	475
Bta03354			747
Bta12157	K08520	SEC22A_C; SEC22 vesicle trafficking protein A/C	62
Bta13861			4	K17785	1
Bta02982			216
Bta04377			13	K03168	1
Bta05741			3	K07765	1
Bta07970			2	K03710	1
Bta08354			1	K19878	1
Bta08932	K00507	SCD; stearoyl-CoA desaturase (Delta-9 desaturase) [EC:1.14.19.1]	484
Bta08954
Bta14200
Bta01869	K01784	galE; UDP-glucose 4-epimerase [EC:5.1.3.2]	271
Bta02772			31	K17298
Bta03111	K15001	CYP4; cytochrome P450, family 4 [EC:1.14.-.-]	134
Bta03451	K14311	NUP188; nuclear pore complex protein Nup188	52
Bta03539	K17256	IGFALS; insulin-like growth factor-binding protein complex acid labile subunit	26
Bta06407			6	K01324	1
Bta09779	K05294	PGAP1; glycosylphosphatidylinositol deacylase [EC:3.-.-.-]	244
Bta10879
Bta14886	K03783	punA; purine-nucleoside phosphorylase [EC:2.4.2.1]	218
Bta00815			10	K19720	1
Bta03802
Bta03992
Bta04351	K09448	TEAD; transcriptional enhancer factor	10
Bta08751			614
Bta13067	K00898	PDK2_3_4; pyruvate dehydrogenase kinase 2/3/4 [EC:2.7.11.2]	443
Bta00645			545
Bta02333
Bta03975	K00501	TH; tyrosine 3-monooxygenase [EC:1.14.16.2]	555
Bta08260			3
Bta11130
Bta14149	K10661	MARCH6; E3 ubiquitin-protein ligase MARCH6 [EC:2.3.2.27]	811
Bta04253			12	K03927	1
Bta07650	K19527	VPS13D; vacuolar protein sorting-associated protein 13D	2032
Bta08596	K18405	TDRD1_4_6_7; tudor domain-containing protein 1/4/6/7	13	K15979	1
Bta10300
Bta10347	K00326	E1.6.2.2; cytochrome-b5 reductase [EC:1.6.2.2]	40
Bta14422
Bta00777			2	K01568	1
Bta02483	K19176	FAAH2; fatty acid amide hydrolase 2 [EC:3.5.1.99]	202
Bta04006	K18757	LARP1; la-related protein 1	166
Bta04581	K01081	E3.1.3.5; 5'-nucleotidase [EC:3.1.3.5]	463
Bta04658
Bta04746			445
Bta07446	K06115	SPTB; spectrin beta	469
Bta07747			361
Bta09446			12	K06547	4
Bta11163	K10645	MIB; E3 ubiquitin-protein ligase mind-bomb [EC:2.3.2.27]	1068
Bta13779			73
Bta13994	K10151	CCND2; cyclin D2	46	K10152	15
Bta14604
Bta00096	K00966	GMPP; mannose-1-phosphate guanylyltransferase [EC:2.7.7.13]	414
Bta00776			4	K07497	1
Bta01126
Bta02050
Bta02821	K04458	PTPRR; receptor-type tyrosine-protein phosphatase R [EC:3.1.3.48]	37
Bta04370			8	K18623	2
Bta05137	K07204	RAPTOR; regulatory associated protein of mTOR	993
Bta05467			125
Bta06408	K00232	E1.3.3.6; acyl-CoA oxidase [EC:1.3.3.6]	571
Bta07574			391
Bta10285			142
Bta11094
Bta11424
Bta12387	K07427	CYP4V; cytochrome P450, family 4, subfamily V	312	K15001	74
Bta13691
Bta00438	K18464	RTSC; WASH complex subunit strumpellin	905
Bta03074	K00665	FASN; fatty acid synthase, animal type [EC:2.3.1.85]	994
Bta03139	K09407	FOXN; forkhead box protein N	36
Bta03443			293
Bta04673	K10352	MYH; myosin heavy chain	2135
Bta06990	K05694	PTPRB; receptor-type tyrosine-protein phosphatase beta [EC:3.1.3.48]	1253
Bta07839
Bta07884			23	K05858	1
Bta08668	K02375	FZD5_8; frizzled 5/8	389
Bta13667			285
Bta13836			725
Bta15768			5	K01011	1
Bta00782			3	K09458	1
Bta02184			1	K01373	1
Bta07387	K16685	WWC1; protein KIBRA	284
Bta08586			1473
Bta10676	K13190	RBM15; RNA-binding protein 15	462
Bta10727	K10956	SEC61A; protein transport protein SEC61 subunit alpha	635
Bta11812	K00294	E1.2.1.88; 1-pyrroline-5-carboxylate dehydrogenase [EC:1.2.1.88]	739
Bta13961			150
Bta14115
Bta00778			2	K03131	1
Bta00786			3
Bta02391			1165
Bta03297			430
Bta04583
Bta07085			220
Bta07666	K12567	TTN; titin [EC:2.7.11.1]	1126
Bta10340			244
Bta10889	K04513	RHOA; Ras homolog gene family, member A	251
Bta13259	K14388	SLC5A8_12; solute carrier family 5 (sodium-coupled monocarboxylate transporter), member 8/12	37	K14386	14
Bta14180	K10360	MYO9; myosin IX	421
Bta14581	K05853	ATP2A; Ca2+ transporting ATPase, sarcoplasmic/endoplasmic reticulum [EC:3.6.3.8]	1139
Bta15007			572
Bta03270
Bta04260			11
Bta04762	K02577	NDST2; heparan sulfate N-deacetylase/N-sulfotransferase NDST2 [EC:3.1.1.- 2.8.2.-]	995
Bta05242			5
Bta05459			954
Bta06371			33
Bta08000			3	K19346	1
Bta08053			101
Bta10447			329
Bta11056	K17501	PPM1E; protein phosphatase 1E [EC:3.1.3.16]	33	K17502	15
Bta12089	K14950	ATP13A1; cation-transporting ATPase 13A1 [EC:3.6.3.-]	985
Bta12781	K18449	PRUNE2; prune homolog 2	38
Bta13988
Bta02083	K12172	RANBP2; E3 SUMO-protein ligase RanBP2	124
Bta02180			5	K06835	2
Bta02679			4	K00128	1
Bta03866	K10314	FBXO39; F-box protein 39	265
Bta04510	K08833	MAP4K5; mitogen-activated protein kinase kinase kinase kinase 5 [EC:2.7.11.1]	132
Bta04521	K10380	ANK; ankyrin	21
Bta04784	K00162	PDHB; pyruvate dehydrogenase E1 component beta subunit [EC:1.2.4.1]	499
Bta04890			2	K01847	1
Bta05886	K01080	PPAP2; phosphatidate phosphatase [EC:3.1.3.4]	172
Bta06755	K04437	FLNA; filamin	1595
Bta09025
Bta09957			1
Bta11054	K20225	CIC; capicua transcriptional repressor	51
Bta11330	K10249	ELOVL4; elongation of very long chain fatty acids protein 4 [EC:2.3.1.199]	75
Bta12091			2
Bta12980			81	K10366	12
Bta00478			43
Bta01395			13
Bta02206	K10143	RFWD2; E3 ubiquitin-protein ligase RFWD2 [EC:2.3.2.27]	497
Bta04499	K17499	PPM1G; protein phosphatase 1G [EC:3.1.3.16]	149
Bta04892			1	K01847	1
Bta04893			1	K01847	1
Bta05211	K10631	TOPORS; E3 ubiquitin-protein ligase Topors [EC:2.3.2.27]	39	K20280	1
Bta05346	K05702	AF6; afadin	253
Bta05671			24	K20526	18
Bta06833			325
Bta09077	K17908	WIPI; autophagy-related protein 18	322
Bta10928			6
Bta13859			2	K15603	1
Bta13872	K04698	SOCS5; suppressor of cytokine signaling 5	164
Bta14055	K11446	KDM5; histone demethylase JARID1 [EC:1.14.11.-]	61
Bta14076			656
Bta14137			4404
Bta14146
Bta14273	K01349	FURIN; furin [EC:3.4.21.75]	325
Bta00821
Bta01512
Bta02386	K11853	USP34; ubiquitin carboxyl-terminal hydrolase 34 [EC:3.4.19.12]	957
Bta03408	K15728	LPIN; phosphatidate phosphatase LPIN [EC:3.1.3.4]	172
Bta03921	K17339	ATL; atlastin [EC:3.6.5.-]	490
Bta04465	K03099	SOS; son of sevenless	765
Bta07999			9	K17338	1
Bta08092	K05628	RERE; arginine-glutamic acid dipeptide repeats protein	62
Bta09850	K12351	SMPD2; sphingomyelin phosphodiesterase 2 [EC:3.1.4.12]	189
Bta09916	K10356	MYO1; myosin I	876
Bta15037			423
Bta00649	K04501	SMAD4; mothers against decapentaplegic homolog 4	254
Bta01151	K16602	TTLL5; tubulin polyglutamylase TTLL5 [EC:6.-.-.-]	199
Bta01704	K18420	TARBP2; RISC-loading complex subunit TARBP2	147
Bta01833			5	K19326	1
Bta03390			3
Bta03757			4	K09338	1
Bta04459			108
Bta04891			2	K09572	1
Bta06877	K14947	ESRP1_2; epithelial splicing regulatory protein 1/2	232
Bta07077	K10350	ZYG11; Zyg-11 protein homolog	452
Bta07193	K19937	RAB3GAP2; Rab3 GTPase-activating protein non-catalytic subunit	378
Bta07523	K00789	metK; S-adenosylmethionine synthetase [EC:2.5.1.6]	448
Bta08416	K18061	SBF1_2; myotubularin-related protein 5/13	1879
Bta08597
Bta08742	K05022	CLIC2; chloride intracellular channel protein 2	301
Bta09005
Bta13200	K17254	SDCBP; syntenin-1	259
Bta13425	K08018	RAPGEF2; Rap guanine nucleotide exchange factor 2	934
Bta14363	K04426	MAP3K5; mitogen-activated protein kinase kinase kinase 5 [EC:2.7.11.25]	1020
Bta14492	K16518	AKAP1; A-kinase anchor protein 1, mitochondrial	72
Bta14906	K15001	CYP4; cytochrome P450, family 4 [EC:1.14.-.-]	615
Bta20014			213
Bta03268
Bta04002			1363
Bta04279			60
Bta04904
Bta05537	K03178	UBE1; ubiquitin-activating enzyme E1 [EC:6.2.1.45]	1034
Bta07294			69
Bta07816
Bta08091			156	K08145	15
Bta08563	K18763	LARP4; la-related protein 4	118
Bta08891	K03283	HSPA1_8; heat shock 70kDa protein 1/8	515
Bta09786	K10706	SETX; senataxin [EC:3.6.4.-]	70
Bta11173			1747	K17307	223
Bta12069			1	K11305	1
Bta12070			13	K11984	1
Bta12811			101	K10249	17
Bta13048	K01939	purA; adenylosuccinate synthase [EC:6.3.4.4]	548
Bta13990	K14948	PTBP2; polypyrimidine tract-binding protein 2	385
Bta14650	K10638	UHRF1; E3 ubiquitin-protein ligase UHRF1 [EC:2.3.2.27]	557
Bta00363
Bta01009			2	K15293	1
Bta02076	K08193	SLC17A; MFS transporter, ACS family, solute carrier family 17 (sodium-dependent inorganic phosphate cotransporter), other	298
Bta02252			4	K20358	1
Bta02630	K01176	E3.2.1.1; alpha-amylase [EC:3.2.1.1]	136
Bta03526	K08898	LMTK2; lemur tyrosine kinase 2 [EC:2.7.10.1]	22	K17480	3
Bta09051	K05636	LAMB1; laminin, beta 1	1294
Bta09234	K07520	ABLIM; actin-binding LIM protein	699
Bta09661	K13704	ABHD12; abhydrolase domain-containing protein 12 [EC:3.1.1.23]	144
Bta10674			2	K11728
Bta11366			42
Bta11763			5	K06370	1
Bta12052	K10891	FANCD2; fanconi anemia group D2 protein	68
Bta12941	K15144	MED1; mediator of RNA polymerase II transcription subunit 1	372
Bta13505	K00944	AK3; nucleoside-triphosphate--adenylate kinase [EC:2.7.4.10]	164
Bta14560
Bta15397	K15409	SRPK1; serine/threonine-protein kinase SRPK1 [EC:2.7.11.1]	319	K08831	34
Bta20001
Bta01505	K08866	TTK; serine/threonine-protein kinase TTK/MPS1 [EC:2.7.12.1]	65
Bta02359			18	K00012	1
Bta03168			203
Bta03987	K07364	TEC; tyrosine-protein kinase Tec [EC:2.7.10.2]	582
Bta04003	K18729	ANGEL; protein angel	185
Bta07161	K00949	thiN; thiamine pyrophosphokinase [EC:2.7.6.2]	95
Bta07310			2	K06115	1
Bta07361			554
Bta08002	K03260	EIF4G; translation initiation factor 4G	115
Bta08339	K06530	CD109; CD109 antigen	976
Bta08990	K11141	ENPEP; glutamyl aminopeptidase [EC:3.4.11.7]	483
Bta09752
Bta11527	K10477	BTBD1_2; BTB/POZ domain-containing protein 1/2	44
Bta15086	K03347	CUL1; cullin 1	1088
Bta15677			107
Bta01069	K06972	PITRM1; presequence protease [EC:3.4.24.-]	597
Bta01529			168	K06823	14
Bta02960			10
Bta03456			349
Bta03914
Bta04305	K11322	EPC; enhancer of polycomb-like protein	167
Bta07504
Bta08343			262
Bta08363	K06095	MPDZ; multiple PDZ domain protein	367
Bta08518
Bta09088	K20173	RILPL1; RILP-like protein 1	153
Bta09513	K08991	MUS81; crossover junction endonuclease MUS81 [EC:3.1.22.-]	20
Bta10128			1114
Bta10137	K11840	USP9_24; ubiquitin carboxyl-terminal hydrolase 9/24 [EC:3.4.19.12]	1781
Bta10318	K11997	TRIM2_3; tripartite motif-containing protein 2/3	616
Bta11305			6	K09228	1
Bta12190			1146
Bta13791	K08855	GAK; cyclin G-associated kinase [EC:2.7.11.1]	593
Bta14811			76	K06568	1
Bta14949	K16777	NEURL4; neuralized-like protein 4	538
Bta15069	K10361	MYO15; myosin XV	819
Bta00111			59
Bta01090			7	K12475	1
Bta01255	K11862	ZRANB1; ubiquitin thioesterase ZRANB1 [EC:3.4.19.12]	442
Bta01763	K00507	SCD; stearoyl-CoA desaturase (Delta-9 desaturase) [EC:1.14.19.1]	243
Bta02340	K20129	ANKFY1; rabankyrin-5	780
Bta02767
Bta02966	K13131	DDX20; ATP-dependent RNA helicase DDX20 [EC:3.6.4.13]	44
Bta03277	K16586	HAUS3; HAUS augmin-like complex subunit 3	11
Bta03321	K11584	PPP2R5; serine/threonine-protein phosphatase 2A regulatory subunit B'	462
Bta04355	K07305	msrB; peptide-methionine (R)-S-oxide reductase [EC:1.8.4.12]	63
Bta04587	K15196	BRF1; transcription factor IIIB 90 kDa subunit	342
Bta04802			117
Bta05139			283
Bta08229	K06100	SYMPK; symplekin	72
Bta08802
Bta08854	K10349	FEM1B; Fem-1 homolog b	438
Bta09268	K11858	USP48; ubiquitin carboxyl-terminal hydrolase 48 [EC:3.4.19.12]	148
Bta10651	K12171	SH3RF; E3 ubiquitin-protein ligase SH3RF [EC:2.3.2.27]	245
Bta11796	K10343	SPSB1_4; SPRY domain-containing SOCS box protein 1/4	207
Bta11918	K09273	UBTF; upstream-binding transcription factor	35
Bta12429	K06699	PSME4; proteasome activator subunit 4	144
Bta13159	K01265	map; methionyl aminopeptidase [EC:3.4.11.18]	105
Bta14126			3
Bta15680
Bta00257	K15173	TTF2; transcription termination factor 2 [EC:3.6.4.-]	178
Bta00881	K06265	DAG1; dystroglycan 1	227
Bta01733			228
Bta02951			115
Bta03245	K09542	CRYAB; crystallin, alpha B	126
Bta03260	K09031	FOSLN; fos-like antigen, invertebrate	10	K04379	6
Bta03964			521	K06583	146
Bta04889			2	K09572	1
Bta08150	K20724	TMEM33; transmembrane protein 33	226
Bta08716	K18695	GPCPD1; glycerophosphocholine phosphodiesterase GPCPD1 [EC:3.1.4.2]	360
Bta09222	K09291	TPR; nucleoprotein TPR	373
Bta10000			10	K18890	1
Bta10212	K13133	GEMIN5; gem associated protein 5	191
Bta10573	K10359	MYO7; myosin VII	2690
Bta11158	K06272	ILK; integrin-linked kinase [EC:2.7.11.1]	510
Bta11903			158
Bta13257	K06225	PTCH1; patched 1	813
Bta13589			793
Bta14529	K09228	KRAB; KRAB domain-containing zinc finger protein	31
Bta14689	K07151	STT3; dolichyl-diphosphooligosaccharide--protein glycosyltransferase [EC:2.4.99.18]	802
Bta15242	K02358	tuf; elongation factor Tu	295
Bta00565
Bta00791			1	K01999	1
Bta00816
Bta01104
Bta01207	K07299	SLC2A1; MFS transporter, SP family, solute carrier family 2 (facilitated glucose transporter), member 1	352
Bta01594			1022
Bta02167			11	K12800	1
Bta04108	K19483	NAV2; neuron navigator 2 [EC:3.6.4.12]	223
Bta04306
Bta04730	K14772	UTP20; U3 small nucleolar RNA-associated protein 20	1061
Bta06202	K00249	ACADM; acyl-CoA dehydrogenase [EC:1.3.8.7]	24
Bta07434			3
Bta07662	K12567	TTN; titin [EC:2.7.11.1]	30
Bta08215			323
Bta08438	K15425	PPP4R2; serine/threonine-protein phosphatase 4 regulatory subunit 2	20
Bta10701	K03364	CDH1; cell division cycle 20-like protein 1, cofactor of APC complex	259
Bta11300			2	K02728	1
Bta12113
Bta12341	K12823	DDX5; ATP-dependent RNA helicase DDX5/DBP2 [EC:3.6.4.13]	213	K13178	29
Bta13390			257
Bta13485			35
Bta14147			5	K10369	1
Bta15125
Bta15230	K09250	CNBP; cellular nucleic acid-binding protein	65
Bta00062	K01940	argG; argininosuccinate synthase [EC:6.3.4.5]	481
Bta00302			66
Bta00685	K10380	ANK; ankyrin	51
Bta01198	K17573	LKAP; meiosis arrest female protein 1	287
Bta01301			126
Bta01492	K05749	CYFIP; cytoplasmic FMR1 interacting protein	863
Bta01665			19	K20477	1
Bta02331	K10393	KIF2_24; kinesin family member 2/24	413
Bta02410			357
Bta03291	K06094	LLGL; lethal(2) giant larvae protein	193
Bta03359	K13982	DDX4; probable ATP-dependent RNA helicase DDX4 [EC:3.6.4.13]	237
Bta03502			83
Bta03800			180
Bta04109	K12475	DAB2; disabled homolog 2	14	K20054	4
Bta04347	K10626	UBR2; E3 ubiquitin-protein ligase UBR2 [EC:2.3.2.27]	821
Bta04495	K09228	KRAB; KRAB domain-containing zinc finger protein	180
Bta04929			4	K16471	1
Bta05108	K16061	BIRC7_8; baculoviral IAP repeat-containing protein 7/8	135	K16060	11
Bta06214
Bta06456	K10395	KIF4_21_27; kinesin family member 4/21/27	80
Bta06492	K03661	ATPeV0B; V-type H+-transporting ATPase 21kDa proteolipid subunit	184
Bta06494	K06669	SMC3; structural maintenance of chromosome 3 (chondroitin sulfate proteoglycan 6)	1090
Bta07773	K18411	MAEL; protein maelstrom	37
Bta08508	K02332	POLG1; DNA polymerase gamma 1 [EC:2.7.7.7]	797
Bta08988	K10389	TUBG; tubulin gamma	556
Bta09903	K03260	EIF4G; translation initiation factor 4G	337
Bta10539	K11427	DOT1L; histone-lysine N-methyltransferase, H3 lysine-79 specific [EC:2.1.1.43]	249
Bta11422	K14007	SEC24; protein transport protein SEC24	294
Bta11589			545
Bta11640	K08871	BRD2; bromodomain-containing protein 2	45	K11721	15
Bta11656			141	K14818	38
Bta11746			171
Bta12122	K18040	PTPN23; tyrosine-protein phosphatase non-receptor type 23 [EC:3.1.3.48]	341
Bta12443	K05699	ACTN; actinin alpha	1139
Bta12891	K16308	CIT; citron Rho-interacting kinase [EC:2.7.11.1]	21
Bta13339	K16449	RGS; regulator of G-protein signaling	198
Bta13590	K09228	KRAB; KRAB domain-containing zinc finger protein	97
Bta13633	K03639	MOCS1; cyclic pyranopterin phosphate synthase [EC:4.1.99.18]	356
Bta00893	K12405	HSD17B4; 3-hydroxyacyl-CoA dehydrogenase / 3a,7a,12a-trihydroxy-5b-cholest-24-enoyl-CoA hydratase / enoyl-CoA hydratase 2 [EC:1.1.1.35 4.2.1.107 4.2.1.119]	592
Bta00934	K05736	PAK7; p21-activated kinase 7 [EC:2.7.11.1]	74	K05734	38
Bta01592			134	K08145	29
Bta01804			21	K01077	1
Bta01824	K14010	TRAM1; translocating chain-associated membrane protein 1	258
Bta02022	K11292	SUPT6H; transcription elongation factor SPT6	1235
Bta02107			6	K03096	5
Bta02194	K04648	DCTN1; dynactin 1	557
Bta03872	K10395	KIF4_21_27; kinesin family member 4/21/27	910
Bta04923
Bta05235			1791
Bta05879	K05696	PTPN1; tyrosine-protein phosphatase non-receptor type 1 [EC:3.1.3.48]	175	K18026	20
Bta06810	K16675	ZDHHC9_14_18; palmitoyltransferase ZDHHC9/14/18 [EC:2.3.1.225]	81
Bta07013	K14297	NUP98; nuclear pore complex protein Nup98-Nup96	436
Bta07758			4	K09299	1
Bta07946			819	K06255	100
Bta07991	K15188	CCNT; cyclin T	73
Bta08613	K14301	NUP107; nuclear pore complex protein Nup107	442
Bta08892	K03283	HSPA1_8; heat shock 70kDa protein 1/8	524
Bta09440	K10592	HUWE1; E3 ubiquitin-protein ligase HUWE1 [EC:2.3.2.26]	396
Bta09864	K00030	IDH3; isocitrate dehydrogenase (NAD+) [EC:1.1.1.41]	342
Bta10685	K11592	DICER1; endoribonuclease Dicer [EC:3.1.26.-]	219
Bta11055			2	K17501	1
Bta11500			3	K04734	2
Bta12220	K15105	SLC25A12_13; solute carrier family 25 (mitochondrial aspartate/glutamate transporter), member 12/13	647
Bta12789	K20100	YTHDC1; YTH domain-containing protein 1	141
Bta13347	K11644	SIN3A; paired amphipathic helix protein Sin3a	759
Bta14112			202
Bta14633			3	K10624	1
Bta15162	K18432	ARMI; RNA helicase armi [EC:3.6.4.13]	129	K13983	22
Bta15472			18	K17704	12
Bta03021			750
Bta03554	K05868	CCNB; cyclin B	205
Bta03777	K17441	ZFPM1; zinc finger protein ZFPM1	54	K17442	3
Bta04406	K16682	AJUBA; LIM domain-containing protein	236
Bta04466	K17906	ATG2; autophagy-related protein 2	917
Bta04475	K14007	SEC24; protein transport protein SEC24	399
Bta05396
Bta06212	K04077	groEL; chaperonin GroEL	546
Bta07327			296
Bta07399	K05769	ARHGEF4_29; Rho guanine nucleotide exchange factor 4/29	185
Bta08420	K02210	MCM7; DNA replication licensing factor MCM7 [EC:3.6.4.12]	669
Bta08461	K03781	katE; catalase [EC:1.11.1.6]	132
Bta08794			37	K09228	13
Bta10280	K11654	SMARCA5; SWI/SNF-related matrix-associated actin-dependent regulator of chromatin subfamily A member 5 [EC:3.6.4.-]	1088
Bta11303			530
Bta11314	K18622	ADD; adducin	392
Bta11544	K09490	HSPA5; heat shock 70kDa protein 5	686	K01698	56
Bta12727
Bta13062			1	K16551
Bta13293
Bta14294			86
Bta14846			747
Bta14935
Bta15458	K16309	MASTL; serine/threonine-protein kinase greatwall [EC:2.7.11.1]	214
Bta00403	K06101	ASH1L; histone-lysine N-methyltransferase ASH1L [EC:2.1.1.43]	243
Bta02328	K10627	RAD18; E3 ubiquitin-protein ligase RAD18 [EC:2.3.2.27]	69
Bta03892	K11852	USP31; ubiquitin carboxyl-terminal hydrolase 31 [EC:3.4.19.12]	457
Bta04103			429
Bta04502	K09660	MPDU1; mannose-P-dolichol utilization defect 1	118
Bta05268			1	K05677	1
Bta05934	K15516	FMR; fragile X mental retardation protein	228
Bta06976	K03036	PSMD11; 26S proteasome regulatory subunit N6	442
Bta07232	K10357	MYO5; myosin V	1278
Bta08007	K00030	IDH3; isocitrate dehydrogenase (NAD+) [EC:1.1.1.41]	404
Bta08766			8	K09228	1
Bta08858	K01611	speD; S-adenosylmethionine decarboxylase [EC:4.1.1.50]	329
Bta09211	K08054	CANX; calnexin	272
Bta10039			1315
Bta10241
Bta10385	K01115	PLD1_2; phospholipase D1/2 [EC:3.1.4.4]	739
Bta11119	K19363	LITAF; lipopolysaccharide-induced tumor necrosis factor-alpha factor	14
Bta11140			8	K19998	1
Bta13526	K15588	NSD1; histone-lysine N-methyltransferase NSD1 [EC:2.1.1.43]	86	K11424	16
Bta13773	K14293	KPNB1; importin subunit beta-1	841
Bta14003	K02216	CHK1; serine/threonine-protein kinase Chk1 [EC:2.7.11.1]	347
Bta14081	K10638	UHRF1; E3 ubiquitin-protein ligase UHRF1 [EC:2.3.2.27]	15
Bta14463	K19526	VPS13B; vacuolar protein sorting-associated protein 13B	409
Bta14559			2	K06672	1
Bta15399	K07203	MTOR; serine/threonine-protein kinase mTOR [EC:2.7.11.1]	2303
Bta00054	K08886	TNK2; activated CDC42 kinase 1 [EC:2.7.10.2 2.7.11.1]	328
Bta00095	K12735	PPIL4; peptidyl-prolyl cis-trans isomerase-like 4 [EC:5.2.1.8]	105
Bta00880
Bta02463	K04354	PPP2R2; serine/threonine-protein phosphatase 2A regulatory subunit B	521
Bta03213			198
Bta04205	K20463	OSBPL3_6_7; oxysterol-binding protein-related protein 3/6/7	530
Bta04349	K17492	UBN; ubinuclein	30
Bta04969	K19948	MICALL; MICAL-like protein	10
Bta05993	K17613	CABIN1; calcineurin-binding protein cabin-1	189
Bta07980			289
Bta08941			513
Bta09084	K12811	DDX46; ATP-dependent RNA helicase DDX46/PRP5 [EC:3.6.4.13]	810
Bta09287	K09487	HSP90B; heat shock protein 90kDa beta	679
Bta10009
Bta10478	K10395	KIF4_21_27; kinesin family member 4/21/27	78
Bta11393	K14318	NUP88; nuclear pore complex protein Nup88	270
Bta11820	K15255	PIF1; ATP-dependent DNA helicase PIF1 [EC:3.6.4.12]	400
Bta12431	K06699	PSME4; proteasome activator subunit 4	275
Bta12805	K14314	NUP210; nuclear pore complex protein Nup210	618
Bta13747			341
Bta14557	K03514	PAPD5_7; non-canonical poly(A) RNA polymerase PAPD5/7 [EC:2.7.7.19]	233
Bta15348			5	K14972	1

## Sheet: Additional file 4d
Additional file 4d Pathway reconstruction results from the 272 genes out of a total of 542 down-regulated in ToCV whiteflies versus virus-free whiteflies at 24 h
Metabolism
Global and overview maps
01100 Metabolic pathways (29)
K00030
Bta09864, Bta08007
K00162
Bta04784
K00232
Bta06408
K00249
Bta06202
K00294
Bta11812
K00501
Bta03975
K00665
Bta03074
K00789
Bta07523
K00949
Bta07161
K00966
Bta00096
K01080
Bta05886
K01081
Bta04581
K01115
Bta10385
K01176
Bta02630
K01611
Bta08858
K01784
Bta01869
K01939
Bta13048
K01940
Bta00062
K02332
Bta08508
K02577
Bta04762
K03639
Bta13633
K03661
Bta06492
K03783
Bta14886
K05294
Bta09779
K07151
Bta14689
K09680
Bta02237
K12351
Bta09850
K12405
Bta00893
K15728
Bta03408
01110 Biosynthesis of secondary metabolites (16)
K00030
Bta09864, Bta08007
K00111
Bta08821
K00162
Bta04784
K00232
Bta06408
K00249
Bta06202
K00789
Bta07523
K00944
Bta13505
K00966
Bta00096
K01080
Bta05886
K01081
Bta04581
K01115
Bta10385
K01940
Bta00062
K03781
Bta08461
K03783
Bta14886
K10249
Bta11330
K15728
Bta03408
01120 Microbial metabolism in diverse environments (2)
K00030
Bta09864, Bta08007
K00162
Bta04784
01130 Biosynthesis of antibiotics (6)
K00030
Bta09864, Bta08007
K00162
Bta04784
K00249
Bta06202
K00944
Bta13505
K01940
Bta00062
K03781
Bta08461
01200 Carbon metabolism (4)
K00030
Bta09864, Bta08007
K00162
Bta04784
K00249
Bta06202
K03781
Bta08461
01210 2-Oxocarboxylic acid metabolism (1)
K00030
Bta09864, Bta08007
01212 Fatty acid metabolism (4)
K00232
Bta06408
K00249
Bta06202
K00507
Bta08932, Bta01763
K00665
Bta03074
01230 Biosynthesis of amino acids (3)
K00030
Bta09864, Bta08007
K00789
Bta07523
K01940
Bta00062
Carbohydrate metabolism
00010 Glycolysis / Gluconeogenesis (1)
K00162
Bta04784
00020 Citrate cycle (TCA cycle) (2)
K00030
Bta09864, Bta08007
K00162
Bta04784
00051 Fructose and mannose metabolism (1)
K00966
Bta00096
00052 Galactose metabolism (1)
K01784
Bta01869
00500 Starch and sucrose metabolism (1)
K01176
Bta02630
00520 Amino sugar and nucleotide sugar metabolism (3)
K00326
Bta10347
K00966
Bta00096
K01784
Bta01869
00620 Pyruvate metabolism (1)
K00162
Bta04784
00630 Glyoxylate and dicarboxylate metabolism (1)
K03781
Bta08461
00640 Propanoate metabolism (1)
K00249
Bta06202
Energy metabolism
00190 Oxidative phosphorylation (1)
K03661
Bta06492
Lipid metabolism
00061 Fatty acid biosynthesis (1)
K00665
Bta03074
00062 Fatty acid elongation (1)
K10249
Bta11330
00071 Fatty acid degradation (2)
K00232
Bta06408
K00249
Bta06202
00073 Cutin, suberine and wax biosynthesis (1)
K13356
Bta01237
00100 Steroid biosynthesis (1)
K01052
Bta08423, Bta01413
00120 Primary bile acid biosynthesis (1)
K12405
Bta00893
00561 Glycerolipid metabolism (2)
K01080
Bta05886
K15728
Bta03408
00564 Glycerophospholipid metabolism (5)
K00111
Bta08821
K01080
Bta05886
K01115
Bta10385
K15728
Bta03408
K18695
Bta08716
00565 Ether lipid metabolism (2)
K01080
Bta05886
K01115
Bta10385
00600 Sphingolipid metabolism (2)
K01080
Bta05886
K12351
Bta09850
00592 alpha-Linolenic acid metabolism (1)
K00232
Bta06408
01040 Biosynthesis of unsaturated fatty acids (2)
K00232
Bta06408
K00507
Bta08932, Bta01763
Nucleotide metabolism
00230 Purine metabolism (4)
K00944
Bta13505
K01081
Bta04581
K01939
Bta13048
K03783
Bta14886
00240 Pyrimidine metabolism (2)
K01081
Bta04581
K03783
Bta14886
Amino acid metabolism
00250 Alanine, aspartate and glutamate metabolism (3)
K00294
Bta11812
K01939
Bta13048
K01940
Bta00062
00270 Cysteine and methionine metabolism (2)
K00789
Bta07523
K01611
Bta08858
00280 Valine, leucine and isoleucine degradation (1)
K00249
Bta06202
00310 Lysine degradation (3)
K06101
Bta00403
K11427
Bta10539
K15588
Bta13526
00220 Arginine biosynthesis (1)
K01940
Bta00062
00330 Arginine and proline metabolism (2)
K00294
Bta11812
K01611
Bta08858
00350 Tyrosine metabolism (1)
K00501
Bta03975
00380 Tryptophan metabolism (1)
K03781
Bta08461
Metabolism of other amino acids
00410 beta-Alanine metabolism (1)
K00249
Bta06202
Glycan biosynthesis and metabolism
00510 N-Glycan biosynthesis (2)
K07151
Bta14689
K07252
Bta04514
00513 Various types of N-glycan biosynthesis (1)
K07151
Bta14689
00534 Glycosaminoglycan biosynthesis - heparan sulfate / heparin (1)
K02577
Bta04762
00563 Glycosylphosphatidylinositol(GPI)-anchor biosynthesis (1)
K05294
Bta09779
Metabolism of cofactors and vitamins
00730 Thiamine metabolism (1)
K00949
Bta07161
00760 Nicotinate and nicotinamide metabolism (2)
K01081
Bta04581
K03783
Bta14886
00770 Pantothenate and CoA biosynthesis (1)
K09680
Bta02237
00790 Folate biosynthesis (1)
K03639
Bta13633
Biosynthesis of other secondary metabolites
00950 Isoquinoline alkaloid biosynthesis (1)
K00501
Bta03975
Genetic Information Processing
Transcription
03040 Spliceosome (3)
K03283
Bta00008, Bta09867, Bta02903, Bta03000, Bta08891, Bta08892
K12811
Bta09084
K12823
Bta12341
Translation
03013 RNA transport (13)
K03260
Bta08002, Bta09903
K05749
Bta01492
K09291
Bta09222
K12172
Bta02083
K13131
Bta02966
K13133
Bta10212
K14293
Bta13773
K14297
Bta07013
K14301
Bta08613
K14311
Bta03451
K14314
Bta12805
K14318
Bta11393
K15516
Bta05934
03015 mRNA surveillance pathway (3)
K04354
Bta02463
K06100
Bta08229
K11584
Bta03321
Folding, sorting and degradation
03060 Protein export (2)
K09490
Bta11544
K10956
Bta10727
04141 Protein processing in endoplasmic reticulum (12)
K03283
Bta00008, Bta09867, Bta02903, Bta03000, Bta08891, Bta08892
K03347
Bta15086
K04426
Bta14363
K07151
Bta14689
K08054
Bta09211
K09487
Bta09287
K09490
Bta11544
K09542
Bta03245
K10661
Bta14149
K10956
Bta10727
K14007
Bta11422, Bta04475
K14010
Bta01824
04120 Ubiquitin mediated proteolysis (7)
K03178
Bta05537
K03347
Bta15086
K03364
Bta10701
K03873
Bta07359
K10143
Bta02206
K10592
Bta09440
K16061
Bta05108
04122 Sulfur relay system (1)
K03639
Bta13633
03050 Proteasome (2)
K03036
Bta06976
K06699
Bta12429, Bta12431
03018 RNA degradation (2)
K03514
Bta14557
K04077
Bta06212
Replication and repair
03030 DNA replication (1)
K02210
Bta08420
03440 Homologous recombination (1)
K08991
Bta09513
03460 Fanconi anemia pathway (2)
K08991
Bta09513
K10891
Bta12052
Environmental Information Processing
Signal transduction
04014 Ras signaling pathway (5)
K01115
Bta10385
K03099
Bta04465
K04513
Bta10889
K05702
Bta05346
K05736
Bta00934
04015 Rap1 signaling pathway (3)
K04513
Bta10889
K05702
Bta05346
K08018
Bta13425
04010 MAPK signaling pathway (6)
K03099
Bta04465
K03283
Bta00008, Bta09867, Bta02903, Bta03000, Bta08891, Bta08892
K04426
Bta14363
K04437
Bta06755
K04458
Bta02821
K08018
Bta13425
04013 MAPK signaling pathway - fly (5)
K03099
Bta04465
K04426
Bta14363
K07364
Bta03987
K09031
Bta03260
K20225
Bta11054
04011 MAPK signaling pathway - yeast (3)
K03781
Bta08461
K04513
Bta10889
K09448
Bta04351
04012 ErbB signaling pathway (3)
K03099
Bta04465
K05736
Bta00934
K07203
Bta15399
04310 Wnt signaling pathway (5)
K02375
Bta08668
K03347
Bta15086
K04501
Bta00649
K04513
Bta10889
K10151
Bta13994
04340 Hedgehog signaling pathway (3)
K03347
Bta15086
K06225
Bta13257
K10151
Bta13994
04341 Hedgehog signaling pathway - fly (2)
K03347
Bta15086
K06225
Bta13257
04350 TGF-beta signaling pathway (3)
K03347
Bta15086
K04501
Bta00649
K04513
Bta10889
04390 Hippo signaling pathway (8)
K02375
Bta08668
K04354
Bta02463
K04501
Bta00649
K06094
Bta03291
K09448
Bta04351
K10151
Bta13994
K16682
Bta04406
K16685
Bta07387
04391 Hippo signaling pathway - fly (8)
K04354
Bta02463
K05628
Bta08092
K06094
Bta03291
K06095
Bta08363
K09448
Bta04351
K16675
Bta06810
K16682
Bta04406
K16685
Bta07387
04392 Hippo signaling pathway -multiple species (3)
K09448
Bta04351
K16682
Bta04406
K16685
Bta07387
04630 Jak-STAT signaling pathway (4)
K03099
Bta04465
K04698
Bta13872
K07203
Bta15399
K10151
Bta13994
04668 TNF signaling pathway (1)
K04426
Bta14363
04066 HIF-1 signaling pathway (4)
K00162
Bta04784
K03873
Bta07359
K07203
Bta15399
K07299
Bta01207
04068 FoxO signaling pathway (5)
K03099
Bta04465
K03781
Bta08461
K04501
Bta00649
K05868
Bta03554
K10151
Bta13994
04020 Calcium signaling pathway (1)
K05853
Bta14581
04072 Phospholipase D signaling pathway (6)
K01080
Bta05886
K01115
Bta10385
K03099
Bta04465
K04513
Bta10889
K07203
Bta15399
K07208
Bta12704
04071 Sphingolipid signaling pathway (6)
K01115
Bta10385
K04354
Bta02463
K04426
Bta14363
K04513
Bta10889
K11584
Bta03321
K12351
Bta09850
04024 cAMP signaling pathway (5)
K00232
Bta06408
K01115
Bta10385
K04513
Bta10889
K05702
Bta05346
K06225
Bta13257
04022 cGMP-PKG signaling pathway (2)
K04513
Bta10889
K05853
Bta14581
04151 PI3K-Akt signaling pathway (12)
K03099
Bta04465
K04354
Bta02463
K05635
Bta12425, Bta12426
K05636
Bta09051
K05637
Bta10097
K06237
Bta07723
K07203
Bta15399
K07204
Bta05137
K07208
Bta12704
K09487
Bta09287
K10151
Bta13994
K11584
Bta03321
04152 AMPK signaling pathway (7)
K00507
Bta08932, Bta01763
K00665
Bta03074
K04354
Bta02463
K07203
Bta15399
K07204
Bta05137
K07208
Bta12704
K11584
Bta03321
04150 mTOR signaling pathway (6)
K02375
Bta08668
K03099
Bta04465
K04513
Bta10889
K07203
Bta15399
K07204
Bta05137
K07208
Bta12704
Signaling molecules and interaction
04512 ECM-receptor interaction (5)
K05635
Bta12425, Bta12426
K05636
Bta09051
K05637
Bta10097
K06237
Bta07723
K06265
Bta00881
Cellular Processes
Transport and catabolism
04144 Endocytosis (5)
K01115
Bta10385
K03283
Bta00008, Bta09867, Bta02903, Bta03000, Bta08891, Bta08892
K04513
Bta10889
K12475
Bta04109
K18464
Bta00438
04145 Phagosome (3)
K03661
Bta06492
K08054
Bta09211
K10956
Bta10727
04142 Lysosome (3)
K01052
Bta08423, Bta01413
K03661
Bta06492
K19363
Bta11119
04146 Peroxisome (4)
K00232
Bta06408
K03781
Bta08461
K12405
Bta00893
K13356
Bta01237
04139 Regulation of mitophagy - yeast (3)
K02332
Bta08508
K07203
Bta15399
K11644
Bta13347
Cell motility
04810 Regulation of actin cytoskeleton (6)
K03099
Bta04465
K04513
Bta10889
K05699
Bta12443
K05736
Bta00934
K05749
Bta01492
K05769
Bta07399
Cell growth and death
04110 Cell cycle (9)
K02210
Bta08420
K02216
Bta14003
K03347
Bta15086
K03364
Bta10701
K04501
Bta00649
K05868
Bta03554
K06669
Bta06494
K08866
Bta01505
K10151
Bta13994
04111 Cell cycle - yeast (7)
K02210
Bta08420
K02216
Bta14003
K03347
Bta15086
K03364
Bta10701
K04354
Bta02463
K06669
Bta06494
K08866
Bta01505
04113 Meiosis - yeast (4)
K02210
Bta08420
K02216
Bta14003
K06669
Bta06494
K11584
Bta03321
04114 Oocyte meiosis (3)
K03347
Bta15086
K06669
Bta06494
K11584
Bta03321
04210 Apoptosis (1)
K04426
Bta14363
04214 Apoptosis - fly (2)
K04426
Bta14363
K09031
Bta03260
04215 Apoptosis - multiple species (1)
K16061
Bta05108
04115 p53 signaling pathway (4)
K02216
Bta14003
K05868
Bta03554
K10143
Bta02206
K10151
Bta13994
Cellular community
04510 Focal adhesion (11)
K03099
Bta04465
K04437
Bta06755
K04513
Bta10889
K05635
Bta12425, Bta12426
K05636
Bta09051
K05637
Bta10097
K05699
Bta12443
K05736
Bta00934
K06237
Bta07723
K06272
Bta11158
K10151
Bta13994
04520 Adherens junction (6)
K04501
Bta00649
K04513
Bta10889
K05694
Bta06990
K05696
Bta05879
K05699
Bta12443
K05702
Bta05346
04530 Tight junction (9)
K04354
Bta02463
K04513
Bta10889
K05699
Bta12443
K05702
Bta05346
K06094
Bta03291
K06095
Bta08363
K06100
Bta08229
K06101
Bta00403
K10352
Bta04673
04540 Gap junction (1)
K03099
Bta04465
04550 Signaling pathways regulating pluripotency of stem cells (2)
K02375
Bta08668
K04501
Bta00649
Organismal Systems
Immune system
04611 Platelet activation (1)
K04513
Bta10889
04624 Toll and Imd signaling pathway (2)
K09031
Bta03260
K10380
Bta04521, Bta00685
04621 NOD-like receptor signaling pathway (1)
K09487
Bta09287
04650 Natural killer cell mediated cytotoxicity (1)
K03099
Bta04465
04612 Antigen processing and presentation (2)
K03283
Bta00008, Bta09867, Bta02903, Bta03000, Bta08891, Bta08892
K08054
Bta09211
04660 T cell receptor signaling pathway (4)
K03099
Bta04465
K04513
Bta10889
K05736
Bta00934
K07364
Bta03987
04662 B cell receptor signaling pathway (1)
K03099
Bta04465
04664 Fc epsilon RI signaling pathway (1)
K03099
Bta04465
04666 Fc gamma R-mediated phagocytosis (2)
K01080
Bta05886
K01115
Bta10385
04670 Leukocyte transendothelial migration (3)
K04513
Bta10889
K05699
Bta12443
K05702
Bta05346
04062 Chemokine signaling pathway (2)
K03099
Bta04465
K04513
Bta10889
Endocrine system
04911 Insulin secretion (1)
K07299
Bta01207
04910 Insulin signaling pathway (6)
K00665
Bta03074
K03099
Bta04465
K05696
Bta05879
K07203
Bta15399
K07204
Bta05137
K07208
Bta12704
04922 Glucagon signaling pathway (2)
K00162
Bta04784
K07299
Bta01207
04920 Adipocytokine signaling pathway (2)
K07203
Bta15399
K07299
Bta01207
03320 PPAR signaling pathway (4)
K00232
Bta06408
K00249
Bta06202
K00507
Bta08932, Bta01763
K06272
Bta11158
04912 GnRH signaling pathway (2)
K01115
Bta10385
K03099
Bta04465
04915 Estrogen signaling pathway (3)
K03099
Bta04465
K03283
Bta00008, Bta09867, Bta02903, Bta03000, Bta08891, Bta08892
K09487
Bta09287
04914 Progesterone-mediated oocyte maturation (2)
K03364
Bta10701
K05868
Bta03554
04917 Prolactin signaling pathway (4)
K00501
Bta03975
K03099
Bta04465
K04698
Bta13872
K10151
Bta13994
04921 Oxytocin signaling pathway (1)
K04513
Bta10889
04918 Thyroid hormone synthesis (4)
K08054
Bta09211
K09487
Bta09287
K09490
Bta11544
K15173
Bta00257
04919 Thyroid hormone signaling pathway (5)
K07203
Bta15399
K07208
Bta12704
K07299
Bta01207
K11644
Bta13347
K15144
Bta12941
04916 Melanogenesis (1)
K02375
Bta08668
04614 Renin-angiotensin system (1)
K11141
Bta08990
Circulatory system
04261 Adrenergic signaling in cardiomyocytes (2)
K04354
Bta02463
K11584
Bta03321
04270 Vascular smooth muscle contraction (1)
K04513
Bta10889
Digestive system
04972 Pancreatic secretion (2)
K04513
Bta10889
K05853
Bta14581
04976 Bile secretion (1)
K07299
Bta01207
04973 Carbohydrate digestion and absorption (1)
K01176
Bta02630
04974 Protein digestion and absorption (1)
K06237
Bta07723
04975 Fat digestion and absorption (1)
K01080
Bta05886
Excretory system
04962 Vasopressin-regulated water reabsorption (1)
K04648
Bta02194
Nervous system
04724 Glutamatergic synapse (1)
K01115
Bta10385
04728 Dopaminergic synapse (3)
K00501
Bta03975
K04354
Bta02463
K11584
Bta03321
04721 Synaptic vesicle cycle (1)
K03661
Bta06492
04722 Neurotrophin signaling pathway (3)
K03099
Bta04465
K04426
Bta14363
K04513
Bta10889
Development
04320 Dorso-ventral axis formation (1)
K03099
Bta04465
04360 Axon guidance (5)
K04513
Bta10889
K05736
Bta00934
K06225
Bta13257
K06272
Bta11158
K07520
Bta09234
04380 Osteoclast differentiation (1)
K07364
Bta03987
Aging
04211 Longevity regulating pathway (4)
K03781
Bta08461
K07203
Bta15399
K07204
Bta05137
K07208
Bta12704
04212 Longevity regulating pathway - worm (5)
K00507
Bta08932, Bta01763
K03781
Bta08461
K04077
Bta06212
K07203
Bta15399
K13356
Bta01237
04213 Longevity regulating pathway - multiple species (5)
K03283
Bta00008, Bta09867, Bta02903, Bta03000, Bta08891, Bta08892
K03781
Bta08461
K07203
Bta15399
K07204
Bta05137
K09542
Bta03245
Environmental adaptation
04710 Circadian rhythm (1)
K03347
Bta15086
04712 Circadian rhythm - plant (1)
K10143
Bta02206
04626 Plant-pathogen interaction (1)
K09487
Bta09287
Human Diseases
Cancers: Overview
05200 Pathways in cancer (15)
K02375
Bta08668+A1498A1465A14A1476:A1498
K03099
Bta04465
K03873
Bta07359
K04501
Bta00649
K04513
Bta10889
K05635
Bta12425, Bta12426
K05636
Bta09051
K05637
Bta10097
K06225
Bta13257
K06237
Bta07723
K07203
Bta15399
K07299
Bta01207
K09291
Bta09222
K09487
Bta09287
K16061
Bta05108
05230 Central carbon metabolism in cancer (3)
K00162
Bta04784
K07203
Bta15399
K07299
Bta01207
05231 Choline metabolism in cancer (6)
K01080
Bta05886
K01115
Bta10385
K03099
Bta04465
K07203
Bta15399
K07208
Bta12704
K18695
Bta08716
05202 Transcriptional misregulation in cancer (5)
K10151
Bta13994
K11427
Bta10539
K11644
Bta13347
K12823
Bta12341
K15188
Bta07991
05206 MicroRNAs in cancer (6)
K03099
Bta04465
K04513
Bta10889
K07203
Bta15399
K07204
Bta05137
K10151
Bta13994
K11592
Bta10685
05205 Proteoglycans in cancer (8)
K02375
Bta08668
K03099
Bta04465
K04437
Bta06755
K04513
Bta10889
K06225
Bta13257
K07203
Bta15399
K10380
Bta04521, Bta00685
K12823
Bta12341
05203 Viral carcinogenesis (4)
K02216
Bta14003
K04513
Bta10889
K05699
Bta12443
K10151
Bta13994
Cancers: Specific types
05210 Colorectal cancer (2)
K04501
Bta00649
K04513
Bta10889
05212 Pancreatic cancer (1)
K04501
Bta00649
05214 Glioma (2)
K03099
Bta04465
K07203
Bta15399
05216 Thyroid cancer (1)
K09291
Bta09222
05221 Acute myeloid leukemia (2)
K03099
Bta04465
K07203
Bta15399
05220 Chronic myeloid leukemia (2)
K03099
Bta04465
K04501
Bta00649
05217 Basal cell carcinoma (2)
K02375
Bta08668
K06225
Bta13257
05211 Renal cell carcinoma (4)
K03099
Bta04465
K03873
Bta07359
K05736
Bta00934
K07299
Bta01207
05215 Prostate cancer (3)
K03099
Bta04465
K07203
Bta15399
K09487
Bta09287
05213 Endometrial cancer (2)
K03099
Bta04465
K06272
Bta11158
05222 Small cell lung cancer (5)
K05635
Bta12425, Bta12426
K05636
Bta09051
K05637
Bta10097
K06237
Bta07723
K16061
Bta05108
05223 Non-small cell lung cancer (1)
K03099
Bta04465
Immune diseases
05322 Systemic lupus erythematosus (1)
K05699
Bta12443
05323 Rheumatoid arthritis (1)
K03661
Bta06492
Neurodegenerative diseases
05010 Alzheimer's disease (1)
K05853
Bta14581
05012 Parkinson's disease (2)
K00501
Bta03975
K03178
Bta05537
05014 Amyotrophic lateral sclerosis (ALS) (2)
K03781
Bta08461
K04426
Bta14363
05016 Huntington's disease (2)
K04648
Bta02194
K11644
Bta13347
05020 Prion diseases (2)
K05635
Bta12425, Bta12426
K09490
Bta11544
Substance dependence
05030 Cocaine addiction (1)
K00501
Bta03975
05031 Amphetamine addiction (1)
K00501
Bta03975
05034 Alcoholism (2)
K00501
Bta03975
K03099
Bta04465
Cardiovascular diseases
05410 Hypertrophic cardiomyopathy (HCM) (2)
K06265
Bta00881
K12567
Bta07666, Bta07662
05412 Arrhythmogenic right ventricular cardiomyopathy (ARVC) (2)
K05699
Bta12443
K06265
Bta00881
05414 Dilated cardiomyopathy (2)
K06265
Bta00881
K12567
Bta07666, Bta07662
05416 Viral myocarditis (2)
K03260
Bta08002, Bta09903
K06265
Bta00881
Endocrine and metabolic diseases
04930 Type II diabetes mellitus (1)
K07203
Bta15399
04940 Type I diabetes mellitus (1)
K04077
Bta06212
04932 Non-alcoholic fatty liver disease (NAFLD) (1)
K04426
Bta14363
04931 Insulin resistance (3)
K05696
Bta05879
K07203
Bta15399
K07299
Bta01207
04933 AGE-RAGE signaling pathway in diabetic complications (2)
K04501
Bta00649
K06237
Bta07723
Infectious diseases: Bacterial
05110 Vibrio cholerae infection (2)
K03661
Bta06492
K10956
Bta10727
05120 Epithelial cell signaling in Helicobacter pylori infection (1)
K03661
Bta06492
05130 Pathogenic Escherichia coli infection (1)
K04513
Bta10889
05132 Salmonella infection (1)
K04437
Bta06755
05133 Pertussis (1)
K04513
Bta10889
05134 Legionellosis (2)
K03283
Bta00008, Bta09867, Bta02903, Bta03000, Bta08891, Bta08892
K04077
Bta06212
05152 Tuberculosis (3)
K03661
Bta06492
K04077
Bta06212
K04513
Bta10889
05100 Bacterial invasion of epithelial cells (2)
K04513
Bta10889
K06272
Bta11158
Infectious diseases: Viral
05166 HTLV-I infection (6)
K02216
Bta14003
K02375
Bta08668
K04501
Bta00649
K07299
Bta01207
K08054
Bta09211
K10151
Bta13994
05162 Measles (2)
K03283
Bta00008, Bta09867, Bta02903, Bta03000, Bta08891, Bta08892
K10151
Bta13994
05164 Influenza A (3)
K01349
Bta14273
K03283
Bta00008, Bta09867, Bta02903, Bta03000, Bta08891, Bta08892
K14297
Bta07013
05161 Hepatitis B (1)
K04501
Bta00649
05160 Hepatitis C (2)
K03099
Bta04465
K04354
Bta02463
05168 Herpes simplex infection (2)
K03347
Bta15086
K15409
Bta15397
05169 Epstein-Barr virus infection (2)
K03036
Bta06976
K03283
Bta00008, Bta09867, Bta02903, Bta03000, Bta08891, Bta08892
Infectious diseases: Parasitic
05146 Amoebiasis (5)
K05635
Bta12425, Bta12426
K05636
Bta09051
K05637
Bta10097
K05699
Bta12443
K06237
Bta07723
05145 Toxoplasmosis (5)
K03283
Bta00008, Bta09867, Bta02903, Bta03000, Bta08891, Bta08892
K05635
Bta12425, Bta12426
K05636
Bta09051
K05637
Bta10097
K16061
Bta05108
05142 Chagas disease (American trypanosomiasis) (1)
K04354
Bta02463
Antineoplastic resistance
01521 EGFR tyrosine kinase inhibitor resistance (2)
K03099
Bta04465
K07203
Bta15399
01524 Platinum drug resistance (1)
K04426
Bta14363
01522 Endocrine resistance (3)
K03099
Bta04465
K07203
Bta15399
K15144
Bta12941
