# Supplementary material for: Transcriptome analysis of the whitefly, Bemisia tabaci MEAM1 during feeding on tomato infected with the crinivirus, Tomato chlorosis virus, identifies a temporal shift in gene expression and differential regulation of novel orphan genes
Source: BMC Genomics. 2017 May 11;18:370. doi: 10.1186/s12864-017-3751-1 (PMC5426028; doi:10.1186/s12864-017-3751-1)
Supplement: Supplementary file 5 — a KEGG annotation, KO, and score values of the 24 genes out of a total of 50 up-regulated in ToCV whiteflies versus virus-free whiteflies at 72 h. b Pathway reconstruction results from the 24 genes out of a total of 50 up-regulated in ToCV whiteflies versus virus-free whiteflies at 72 h. c KEGG annotation, KO, and score values of the 43 genes out of a total of 160 down-regulated in ToCV whiteflies versus virus-free whiteflies at 72 h. d Pathway reconstruction results from the 43 genes out of a total of 160 down-regulated in ToCV whiteflies versus virus-free whiteflies at 72 h. (XLSX 24 kb) [file 12864_2017_3751_MOESM5_ESM.xlsx]

## Sheet: Additional file 5a
Additional file 5a KEGG annotation, KO, and score values of the 24 genes out of a total of 50 up-regulated in ToCV whiteflies versus virus-free whiteflies at 72 h
Gene ID	KO	Annotation	Score	Second best
Bta13455			3	K07413	1
Bta08024
Bta02229	K13356	FAR; alcohol-forming fatty acyl-CoA reductase [EC:1.2.1.84]	192
Bta15368	K17506	PPM1L; protein phosphatase 1L [EC:3.1.3.16]	71
Bta15430	K00365	uaZ; urate oxidase [EC:1.7.3.3]	183
Bta03375			106	K08664	11
Bta14011	K13485	PRHOXNB; 2-oxo-4-hydroxy-4-carboxy-5-ureidoimidazoline decarboxylase [EC:4.1.1.97]	70
Bta02847			25	K01016	16
Bta10847	K07427	CYP4V; cytochrome P450, family 4, subfamily V	263	K15001	61
Bta13784			2	K06204	1
Bta05740
Bta05340	K01187	malZ; alpha-glucosidase [EC:3.2.1.20]	64	K14210	58
Bta11838			148	K08145	18
Bta00960			12	K12495	1
Bta03550			334	K01135	39
Bta07749	K08145	SLC2A8; MFS transporter, SP family, solute carrier family 2 (facilitated glucose transporter), member 8	43	K08144	29
Bta01172			2	K10062	1
Bta08287			4
Bta09733			22
Bta00553	K00815	TAT; tyrosine aminotransferase [EC:2.6.1.5]	340
Bta03426			7
Bta09595	K11787	GART; phosphoribosylamine--glycine ligase / phosphoribosylglycinamide formyltransferase / phosphoribosylformylglycinamidine cyclo-ligase [EC:6.3.4.13 2.1.2.2 6.3.3.1]	726
Bta14646			165	K13885	18
Bta09412			27
Bta13577			29
Bta01481			3	K05215	1
Bta04103			429
Bta00373	K16815	PNPLA8; calcium-independent phospholipase A2-gamma	182
Bta06616	K08145	SLC2A8; MFS transporter, SP family, solute carrier family 2 (facilitated glucose transporter), member 8	46
Bta04192			147
Bta03239			34
Bta03408	K15728	LPIN; phosphatidate phosphatase LPIN [EC:3.1.3.4]	172
Bta06370
Bta14383			144	K08145	40
Bta12860	K19513	CLEC16A; protein CLEC16A	183
Bta14402			14	K15707	1
Bta03238			70
Bta09285	K07883	RAB3C; Ras-related protein Rab-3C	261
Bta12593	K15464	BNIP3; BCL2/adenovirus E1B 19 kDa protein-interacting protein 3	185
Bta14830
Bta10005	K00286	proC; pyrroline-5-carboxylate reductase [EC:1.5.1.2]	216
Bta04818	K04674	TGFBR1; TGF-beta receptor type-1 [EC:2.7.11.30]	310
Bta09964	K14443	TOB; protein Tob/BTG	67
Bta08132	K00948	PRPS; ribose-phosphate pyrophosphokinase [EC:2.7.6.1]	378
Bta09151	K07359	CAMKK; calcium/calmodulin-dependent protein kinase kinase [EC:2.7.11.17]	220
Bta06242	K00787	FDPS; farnesyl diphosphate synthase [EC:2.5.1.1 2.5.1.10]	305
Bta10209	K14611	SLC23A1_2; solute carrier family 23 (nucleobase transporter), member 1/2	212
Bta08875			61
Bta00896	K08794	CAMK1; calcium/calmodulin-dependent protein kinase I [EC:2.7.11.17]	274
Bta02813	K01672	E4.2.1.1; carbonic anhydrase [EC:4.2.1.1]	37	K18245	20

## Sheet: Additional file 5b
Additional file 5b Pathway reconstruction results from the 24 genes out of a total of 50 up-regulated in ToCV whiteflies versus virus-free whiteflies at 72 h
Metabolism
Global and overview maps
01100 Metabolic pathways (9)
K00286
Bta10005
K00365
Bta15430
K00787
Bta06242
K00815
Bta00553
K00948
Bta08132
K01187
Bta05340
K11787
Bta09595
K13485
Bta14011
K15728
Bta03408
01110 Biosynthesis of secondary metabolites (6)
K00286
Bta10005
K00787
Bta06242
K00815
Bta00553
K00948
Bta08132
K11787
Bta09595
K15728
Bta03408
01120 Microbial metabolism in diverse environments (2)
K00365
Bta15430
K00948
Bta08132
01130 Biosynthesis of antibiotics (5)
K00286
Bta10005
K00787
Bta06242
K00815
Bta00553
K00948
Bta08132
K11787
Bta09595
01200 Carbon metabolism (1)
K00948
Bta08132
01230 Biosynthesis of amino acids (3)
K00286
Bta10005
K00815
Bta00553
K00948
Bta08132
Carbohydrate metabolism
00030 Pentose phosphate pathway (1)
K00948
Bta08132
00052 Galactose metabolism (1)
K01187
Bta05340
00500 Starch and sucrose metabolism (1)
K01187
Bta05340
Energy metabolism
00910 Nitrogen metabolism (1)
K01672
Bta02813
Lipid metabolism
00073 Cutin, suberine and wax biosynthesis (1)
K13356
Bta02229
00561 Glycerolipid metabolism (1)
K15728
Bta03408
00564 Glycerophospholipid metabolism (1)
K15728
Bta03408
Nucleotide metabolism
00230 Purine metabolism (4)
K00365
Bta15430
K00948
Bta08132
K11787
Bta09595
K13485
Bta14011
Amino acid metabolism
00270 Cysteine and methionine metabolism (1)
K00815
Bta00553
00330 Arginine and proline metabolism (1)
K00286
Bta10005
00350 Tyrosine metabolism (1)
K00815
Bta00553
00360 Phenylalanine metabolism (1)
K00815
Bta00553
00400 Phenylalanine, tyrosine and tryptophan biosynthesis (1)
K00815
Bta00553
Metabolism of cofactors and vitamins
00670 One carbon pool by folate (1)
K11787
Bta09595
00130 Ubiquinone and other terpenoid-quinone biosynthesis (1)
K00815
Bta00553
Metabolism of terpenoids and polyketides
00900 Terpenoid backbone biosynthesis (1)
K00787
Bta06242
Biosynthesis of other secondary metabolites
00950 Isoquinoline alkaloid biosynthesis (1)
K00815
Bta00553
00960 Tropane, piperidine and pyridine alkaloid biosynthesis (1)
K00815
Bta00553
00232 Caffeine metabolism (1)
K00365
Bta15430
00401 Novobiocin biosynthesis (1)
K00815
Bta00553
Genetic Information Processing
Folding, sorting and degradation
03018 RNA degradation (1)
K14443
Bta09964
Environmental Information Processing
Signal transduction
04010 MAPK signaling pathway (1)
K04674
Bta04818
04350 TGF-beta signaling pathway (1)
K04674
Bta04818
04390 Hippo signaling pathway (1)
K04674
Bta04818
04068 FoxO signaling pathway (2)
K04674
Bta04818
K15464
Bta12593
04152 AMPK signaling pathway (1)
K07359
Bta09151
Signaling molecules and interaction
04060 Cytokine-cytokine receptor interaction (1)
K04674
Bta04818
Cellular Processes
Transport and catabolism
04144 Endocytosis (1)
K04674
Bta04818
04146 Peroxisome (1)
K13356
Bta02229
Cellular community
04520 Adherens junction (1)
K04674
Bta04818
Organismal Systems
Endocrine system
04920 Adipocytokine signaling pathway (1)
K07359
Bta09151
04921 Oxytocin signaling pathway (2)
K07359
Bta09151
K08794
Bta00896
04925 Aldosterone synthesis and secretion (1)
K08794
Bta00896
Development
04380 Osteoclast differentiation (1)
K04674
Bta04818
Aging
04211 Longevity regulating pathway (1)
K07359
Bta09151
04212 Longevity regulating pathway - worm (1)
K13356
Bta02229
Human Diseases
Cancers: Overview
05200 Pathways in cancer (1)
K04674
Bta04818
Cancers: Specific types
05210 Colorectal cancer (1)
K04674
Bta04818
05212 Pancreatic cancer (1)
K04674
Bta04818
05220 Chronic myeloid leukemia (1)
K04674
Bta04818
Substance dependence
05034 Alcoholism (1)
K07359
Bta09151
Endocrine and metabolic diseases
04933 AGE-RAGE signaling pathway in diabetic complications (1)
K04674
Bta04818
Infectious diseases: Bacterial
05134 Legionellosis (1)
K15464
Bta12593
Infectious diseases: Viral
05166 HTLV-I infection (2)
K00787
Bta06242
K04674
Bta04818
05164 Influenza A (1)
K00787
Bta06242
05161 Hepatitis B (1)
K04674
Bta04818
Infectious diseases: Parasitic
05142 Chagas disease (American trypanosomiasis) (1)
K04674
Bta04818

## Sheet: Additonal file 5c
Additional file 5c KEGG annotation, KO, and score values of the 43 genes out of a total of 160 down-regulated in ToCV whiteflies versus virus-free whiteflies at 72 h
Gene ID	KO	Annotation	Score	Second best
Bta09517			2	K11181	1
Bta14312			5	K03185	1
Bta12605	K01363	CTSB; cathepsin B [EC:3.4.22.1]	152
Bta12604	K01363	CTSB; cathepsin B [EC:3.4.22.1]	185
Bta11097			3
Bta07084			2	K01952	1
Bta14115
Bta14126			3
Bta00782			3	K09458	1
Bta00788
Bta07781			5	K09228	4
Bta14313
Bta14116
Bta00770			8	K04989	1
Bta00783			4	K00913	1
Bta00784			5	K01609	1
Bta14673			4	K06237	1
Bta14422
Bta02050
Bta04890			2	K01847	1
Bta00771
Bta04912
Bta12109			3	K15047	1
Bta00780
Bta04930			5	K06856	1
Bta10330			2	K18328	1
Bta10332			2	K15277	1
Bta04909			1	K04600	1
Bta00767			2
Bta04905			3	K09291	1
Bta00778			2	K03131	1
Bta04893			1	K01845	1
Bta04891			2	K09572	1
Bta04904
Bta00765			1
Bta00768			1	K02035	1
Bta04988			269
Bta15275
Bta04892			1	K01845	1
Bta02047			2	K01053	1
Bta08403			2	K11765	1
Bta07464
Bta03885	K01363	CTSB; cathepsin B [EC:3.4.22.1]	108
Bta04889			2	K09572	1
Bta12104			2	K06821	1
Bta10331			2	K19947	1
Bta00764
Bta10334			2	K08086	1
Bta00763			3	K01367	1
Bta03880	K01363	CTSB; cathepsin B [EC:3.4.22.1]	148
Bta02305			16	K05343	1
Bta12913			5	K06178	2
Bta09026			1	K08436	1
Bta05467			125
Bta10329			1	K03749	1
Bta04033	K00471	E1.14.11.1; gamma-butyrobetaine dioxygenase [EC:1.14.11.1]	181
Bta08354			1	K19878	1
Bta00776			4	K07497	1
Bta09957			1
Bta04923
Bta02479			2	K18007	1
Bta14318	K09373	LHX2_9; LIM homeobox protein 2/9	238
Bta03497	K14610	SLC19A2_3; solute carrier family 19 (thiamine transporter), member 2/3	165
Bta07602	K00699	UGT; glucuronosyltransferase [EC:2.4.1.17]	92
Bta00786			3
Bta04098	K00507	SCD; stearoyl-CoA desaturase (Delta-9 desaturase) [EC:1.14.19.1]	203
Bta02890			102
Bta05187	K09311	ANTP; Antp family, other	169
Bta03169	K14999	CYP6; cytochrome P450, family 6 [EC:1.14.-.-]	159
Bta02355			1	K09188	1
Bta10335			3	K10839	1
Bta09989			3	K02536	1
Bta04894
Bta05911
Bta07610	K00699	UGT; glucuronosyltransferase [EC:2.4.1.17]	100
Bta04870	K01373	CTSF; cathepsin F [EC:3.4.22.41]	53
Bta04929			4	K16471	1
Bta01518
Bta10158
Bta14087
Bta00789			2	K00280	2
Bta10333			2	K10839	1
Bta14183			13	K14572	1
Bta05631	K01053	E3.1.1.17; gluconolactonase [EC:3.1.1.17]	44
Bta07544	K01077	E3.1.3.1; alkaline phosphatase [EC:3.1.3.1]	284
Bta14403			15	K04733	1
Bta01800	K14388	SLC5A8_12; solute carrier family 5 (sodium-coupled monocarboxylate transporter), member 8/12	113	K14386	37
Bta09990
Bta00766			2	K16320	1
Bta04678	K14206	SLC15A1; solute carrier family 15 (oligopeptide transporter), member 1	16	K14637	7
Bta05793	K12323	ANPRA; atrial natriuretic peptide receptor A [EC:4.6.1.2]	647
Bta07377
Bta08590			1	K00767	1
Bta12077	K00699	UGT; glucuronosyltransferase [EC:2.4.1.17]	109
Bta04695			1	K15164	1
Bta09022			14	K13908	1
Bta12682
Bta07376			2	K06546	1
Bta05504			7	K01881	1
Bta10903			3	K00287	1
Bta01072	K04618	GAOA; galactose oxidase [EC:1.1.3.9]	359
Bta00791			1	K01999	1
Bta03784	K14999	CYP6; cytochrome P450, family 6 [EC:1.14.-.-]	148	K15003	16
Bta01592			134	K08145	29
Bta01176			1	K05144	1
Bta12976	K08145	SLC2A8; MFS transporter, SP family, solute carrier family 2 (facilitated glucose transporter), member 8	124
Bta00226			355
Bta15729			20	K03574	1
Bta02352
Bta14365			15	K06067	1
Bta03155			12	K09640	12
Bta00821
Bta03882	K01363	CTSB; cathepsin B [EC:3.4.22.1]	57
Bta08035	K01363	CTSB; cathepsin B [EC:3.4.22.1]	114
Bta02625	K06045	shc; squalene-hopene/tetraprenyl-beta-curcumene cyclase [EC:5.4.99.17 4.2.1.129]	472
Bta06175			4	K09228	4
Bta00306			295
Bta09314	K01363	CTSB; cathepsin B [EC:3.4.22.1]	61
Bta05143			3	K06525	1
Bta06048	K14999	CYP6; cytochrome P450, family 6 [EC:1.14.-.-]	112
Bta12603			66
Bta03347			26	K09549	1
Bta00261			8	K09614	4
Bta14984	K01077	E3.1.3.1; alkaline phosphatase [EC:3.1.3.1]	278
Bta02028			6	K02599	1
Bta01828			14	K03183	2
Bta01661
Bta15384	K14709	SLC39A1_2_3; solute carrier family 39 (zinc transporter), member 1/2/3	124
Bta02273			112	K01183	8
Bta14486			2	K09503	1
Bta09769			8	K01204	1
Bta10159			4	K10877	1
Bta03168			203
Bta11942	K14206	SLC15A1; solute carrier family 15 (oligopeptide transporter), member 1	423
Bta09019			4	K01424	1
Bta05981			139
Bta13069	K00819	rocD; ornithine--oxo-acid transaminase [EC:2.6.1.13]	292
Bta14395	K01077	E3.1.3.1; alkaline phosphatase [EC:3.1.3.1]	252
Bta00540	K17231	IYD; iodotyrosine deiodinase [EC:1.21.1.1]	173
Bta07789			193
Bta13518			139
Bta15771	K00814	GPT; alanine transaminase [EC:2.6.1.2]	481
Bta04668	K00819	rocD; ornithine--oxo-acid transaminase [EC:2.6.1.13]	103
Bta03481
Bta02630	K01176	E3.2.1.1; alpha-amylase [EC:3.2.1.1]	136
Bta04538			170
Bta09683			13	K08114	7
Bta09931	K09100	SIM; single-minded	197
Bta13675	K13356	FAR; alcohol-forming fatty acyl-CoA reductase [EC:1.2.1.84]	349
Bta09415
Bta07312	K03320	amt; ammonium transporter, Amt family	91
Bta07355	K01444	AGA; N4-(beta-N-acetylglucosaminyl)-L-asparaginase [EC:3.5.1.26]	257	K13109	10
Bta01379			7	K02519	1
Bta14721	K01363	CTSB; cathepsin B [EC:3.4.22.1]	70
Bta03354			747
Bta13075	K01369	LGMN; legumain [EC:3.4.22.34]	81
Bta01362			65	K12367	1
Bta06477			240
Bta06043	K14999	CYP6; cytochrome P450, family 6 [EC:1.14.-.-]	104
Bta04412			4	K01880	1

## Sheet: Additional file 5d
Additional file 5d Pathway reconstruction results from the 43 genes out of a total of 160 down-regulated in ToCV whiteflies versus virus-free whiteflies at 72 h
Metabolism
Global and overview maps
01100 Metabolic pathways (6)
K00699
Bta07602, Bta07610, Bta12077
K00814
Bta15771
K00819
Bta13069, Bta04668
K01053
Bta05631
K01077
Bta07544, Bta14984, Bta14395
K01176
Bta02630
01110 Biosynthesis of secondary metabolites (3)
K00819
Bta13069, Bta04668
K01053
Bta05631
K06045
Bta02625
01120 Microbial metabolism in diverse environments (3)
K00814
Bta15771
K01053
Bta05631
K01077
Bta07544, Bta14984, Bta14395
01130 Biosynthesis of antibiotics (2)
K00819
Bta13069, Bta04668
K01053
Bta05631
01200 Carbon metabolism (2)
K00814
Bta15771
K01053
Bta05631
01210 2-Oxocarboxylic acid metabolism (1)
K00814
Bta15771
01212 Fatty acid metabolism (1)
K00507
Bta04098
01230 Biosynthesis of amino acids (1)
K00814
Bta15771
01220 Degradation of aromatic compounds (1)
K01053
Bta05631
Carbohydrate metabolism
00030 Pentose phosphate pathway (1)
K01053
Bta05631
00040 Pentose and glucuronate interconversions (1)
K00699
Bta07602, Bta07610, Bta12077
00052 Galactose metabolism (1)
K04618
Bta01072
00053 Ascorbate and aldarate metabolism (2)
K00699
Bta07602, Bta07610, Bta12077
K01053
Bta05631
00500 Starch and sucrose metabolism (2)
K00699
Bta07602, Bta07610, Bta12077
K01176
Bta02630
Energy metabolism
00710 Carbon fixation in photosynthetic organisms (1)
K00814
Bta15771
Lipid metabolism
00073 Cutin, suberine and wax biosynthesis (1)
K13356
Bta13675
00140 Steroid hormone biosynthesis (1)
K00699
Bta07602, Bta07610, Bta12077
01040 Biosynthesis of unsaturated fatty acids (1)
K00507
Bta04098
Nucleotide metabolism
00230 Purine metabolism (1)
K12323
Bta05793
Amino acid metabolism
00250 Alanine, aspartate and glutamate metabolism (1)
K00814
Bta15771
00310 Lysine degradation (1)
K00471
Bta04033
00220 Arginine biosynthesis (1)
K00814
Bta15771
00330 Arginine and proline metabolism (1)
K00819
Bta13069, Bta04668
Glycan biosynthesis and metabolism
00511 Other glycan degradation (1)
K01444
Bta07355
Metabolism of cofactors and vitamins
00790 Folate biosynthesis (1)
K01077
Bta07544, Bta14984, Bta14395
00830 Retinol metabolism (1)
K00699
Bta07602, Bta07610, Bta12077
00860 Porphyrin and chlorophyll metabolism (1)
K00699
Bta07602, Bta07610, Bta12077
Metabolism of terpenoids and polyketides
00909 Sesquiterpenoid and triterpenoid biosynthesis (1)
K06045
Bta02625
Xenobiotics biodegradation and metabolism
00627 Aminobenzoate degradation (1)
K01077
Bta07544, Bta14984, Bta14395
00930 Caprolactam degradation (1)
K01053
Bta05631
00980 Metabolism of xenobiotics by cytochrome P450 (1)
K00699
Bta07602, Bta07610, Bta12077
00982 Drug metabolism - cytochrome P450 (1)
K00699
Bta07602, Bta07610, Bta12077
00983 Drug metabolism - other enzymes (1)
K00699
Bta07602, Bta07610, Bta12077
Environmental Information Processing
Signal transduction
02020 Two-component system (1)
K01077
Bta07544, Bta14984, Bta14395
04024 cAMP signaling pathway (1)
K12323
Bta05793
04022 cGMP-PKG signaling pathway (1)
K12323
Bta05793
04152 AMPK signaling pathway (1)
K00507
Bta04098
Cellular Processes
Transport and catabolism
04142 Lysosome (4)
K01363
Bta12605, Bta12604, Bta03885, Bta03880, Bta03882, Bta08035, Bta09314, Bta14721
K01369
Bta13075
K01373
Bta04870
K01444
Bta07355
04146 Peroxisome (1)
K13356
Bta13675
Cell growth and death
04210 Apoptosis (2)
K01363
Bta12605, Bta12604, Bta03885, Bta03880, Bta03882, Bta08035, Bta09314, Bta14721
K01373
Bta04870
Organismal Systems
Immune system
04612 Antigen processing and presentation (2)
K01363
Bta12605, Bta12604, Bta03885, Bta03880, Bta03882, Bta08035, Bta09314, Bta14721
K01369
Bta13075
Endocrine system
04923 Regulation of lipolysis in adipocytes (1)
K12323
Bta05793
03320 PPAR signaling pathway (1)
K00507
Bta04098
04921 Oxytocin signaling pathway (1)
K12323
Bta05793
04918 Thyroid hormone synthesis (1)
K17231
Bta00540
04924 Renin secretion (2)
K01363
Bta12605, Bta12604, Bta03885, Bta03880, Bta03882, Bta08035, Bta09314, Bta14721
K12323
Bta05793
04925 Aldosterone synthesis and secretion (1)
K12323
Bta05793
Circulatory system
04270 Vascular smooth muscle contraction (1)
K12323
Bta05793
Digestive system
04973 Carbohydrate digestion and absorption (1)
K01176
Bta02630
04974 Protein digestion and absorption (1)
K14206
Bta04678, Bta11942
04977 Vitamin digestion and absorption (1)
K14610
Bta03497
Aging
04212 Longevity regulating pathway - worm (2)
K00507
Bta04098
K13356
Bta13675
Human Diseases
Cancers: Overview
05204 Chemical carcinogenesis (1)
K00699
Bta07602, Bta07610, Bta12077
