# Supplementary material for: Transcriptome analysis of the whitefly, Bemisia tabaci MEAM1 during feeding on tomato infected with the crinivirus, Tomato chlorosis virus, identifies a temporal shift in gene expression and differential regulation of novel orphan genes
Source: BMC Genomics. 2017 May 11;18:370. doi: 10.1186/s12864-017-3751-1 (PMC5426028; doi:10.1186/s12864-017-3751-1)
Supplement: Supplementary file 6 — Differential regulation of signal transduction pathways in ToCV whiteflies compared to virus-free (VF) whiteflies at 24 h and 72 h. (XLSX 15 kb) [file 12864_2017_3751_MOESM6_ESM.xlsx]

## Sheet: Sheet1
Additional file 6 Differential regulation of signal transduction pathways in ToCV whiteflies compared to virus-free (VF) whiteflies during 24 h and 72 h
Time-point	Signal transduction pathway	Gene ID	Annotation	FC (ToCV/VF)
24 up	Two component system	Bta09616	Alkaline phosphatase	2.23
	MAPK signaling pathway	Bta08332	Arrestin 1c	1.71
		Bta14493	E3 ubiquitin-protein ligase	3.5
		Bta08493	Catalase	2.06
	Wnt signaling pathway	Bta04024	Protein Wnt	1.65
		Bta14493	E3 ubiquitin-protein ligase	3.5
	Hedgehog signaling pathway	Bta08332	Arrestin 1c	1.71
	Hippo signaling pathway	Bta04024	Protein Wnt	1.65
	FoxO signaling pathway	Bta08493	Catalase	2.06
	Calcium signaling pathway	Bta11339	Nicotinic acetylcholine receptor subunit alpha 6	1.83
	cAMP signaling pathway	Bta09627	Cyclic nucleotide-gated cation channel 4	1.5
	cGMP-PKG signaling pathway	Bta09627	Cyclic nucleotide-gated cation channel 4	1.5
		Bta05588	Guanylate cyclase soluble subunit beta-1	1.54
	mTOR signaling pathway	Bta04024	Protein Wnt	1.65
		Bta09524	V-type proton ATPase subunit E	6.68
		Bta00642	V-type proton ATPase subunit E 2	3.84
24h down	Ras signaling pathway	Bta10385	Phospholipase D1	0.66
		Bta04465	Protein son of sevenless	0.54
		Bta10889	Ras-like GTP-binding protein RHO	0.5
		Bta05346	Afadin, putative	0.53
		Bta00934	Protein serine/threonine kinase	0.64
	Rap1 signaling pathway	Bta10889	Ras-like GTP-binding protein RHO	0.5
		Bta05346	Afadin, putative	0.53
		Bta13425	Rap guanine nucleotide exchange factor 2	0.55
	MAPK signaling pathway	Bta04465	Protein son of sevenless	0.54
		Bta00008	70 kDa heat shock protein	0.16
		Bta09867	71 kDa heat shock protein	0.19
		Bta02903	72 kDa heat shock protein	0.26
		Bta03000	73 kDa heat shock protein	0.31
		Bta08891	74 kDa heat shock protein	0.56
		Bta08892	75 kDa heat shock protein	0.64
		Bta14363	Mitogen-activated protein kinase	0.55
		Bta06755	Filamin-B	0.52
		Bta02821	Receptor-type tyrosine-protein phosphatase R	0.47
		Bta13425	Rap guanine nucleotide exchange factor 2	0.55
		Bta03987	Protein tyrosine kinase, putative	0.58
		Bta03260	Transcription factor kayak	0.61
		Bta11054	Transcription factor SOX-13	0.52
		Bta08461	Catalase	0.65
		Bta10889	Ras-like GTP-binding protein RHO	0.5
		Bta04351	Transcriptional enhancer factor TEF-1	0.43
	ErbB signaling pathway	Bta04465	Protein son of sevenless	0.54
		Bta00934	Protein serine/threonine kinase	0.64
		Bta15399	Serine/threonine-protein kinase mTOR	0.66
	Wnt signaling pathway	Bta08668	Frizzled-2	0.48
		Bta15086	Cullin-1	0.58
		Bta00649	Mothers against decapentaplegic homolog	0.55
		Bta10889	Ras-like GTP-binding protein RHO	0.5
		Bta13994	G1/S-specific cyclin-D2	0.46
	Hedgehog signaling pathway	Bta15086	Cullin-1	0.58
		Bta13257	Protein patched	0.61
		Bta13994	G1/S-specific cyclin-D2	0.46
	TGF-beta signaling pathway	Bta15086	Cullin-1	0.58
		Bta00649	Mothers against decapentaplegic homolog	0.55
		Bta10889	Ras-like GTP-binding protein RHO	0.5
	Hippo signaling pathway	Bta08668	Frizzled-2	0.48
		Bta02463	Serine/threonine-protein phosphatase 2A 55 kDa regulatory subunit B	0.67
		Bta00649	Mothers against decapentaplegic homolog	0.55
		Bta03291	Protein lethal(2) giant larvae	0.63
		Bta04351	Transcriptional enhancer factor TEF-1	0.43
		Bta13994	G1/S-specific cyclin-D2	0.46
		Bta04406	LIM domain-containing protein 1	0.65
		Bta07387	Protein WWC2	0.49
		Bta08092	Arginine-glutamic acid dipeptide repeats protein isoform a	0.54
		Bta08363	Multiple PDZ domain protein isoform 1	0.59
		Bta06810	Palmitoyltransferase	0.64
	Jak-STAT signaling pathway	Bta04465	Protein son of sevenless	0.54
		Bta13872	Suppressor of cytokine signaling 5	0.53
		Bta15399	Serine/threonine-protein kinase mTOR	0.66
		Bta13994	G1/S-specific cyclin-D2	0.46
	TNF signaling pathway	Bta14363	Mitogen-activated protein kinase	0.55
	HIF-1 signaling pathway	Bta04784	Pyruvate dehydrogenase E1 component subunit beta	0.52
		Bta07359	Transcription elongation factor B polypeptide 2	0.32
		Bta15399	Serine/threonine-protein kinase mTOR	0.66
		Bta01207	Solute carrier family 2, facilitated glucose transporter member 1	0.62
	FoxO signaling pathway	Bta04465	Protein son of sevenless	0.54
		Bta08461	Catalase	0.65
		Bta00649	Mothers against decapentaplegic homolog	0.55
		Bta03554	G2/mitotic-specific cyclin-B3, putative	0.65
		Bta13994	G1/S-specific cyclin-D2	0.46
	Calcium signaling pathway	Bta14581	Calcium-transporting ATPase	0.5
	Phospholipase D signaling pathway	Bta05886	Lipid phosphate phosphohydrolase 1	0.52
		Bta10385	Phospholipase D1	0.66
		Bta04465	Protein son of sevenless	0.54
		Bta10889	Ras-like GTP-binding protein RHO	0.5
		Bta15399	Serine/threonine-protein kinase mTOR	0.66
		Bta12704	Solute carrier family 2, facilitated glucose transporter member 1	0.62
	Sphingolipid signaling pathway	Bta10385	Phospholipase D1	0.66
		Bta02463	Serine/threonine-protein phosphatase 2A 55 kDa regulatory subunit B	0.67
		Bta14363	Mitogen-activated protein kinase	0.55
		Bta10889	Ras-like GTP-binding protein RHO	0.5
		Bta03321	Serine/threonine-protein phosphatase 2A 56 kDa regulatory subunit epsilon isoform	0.6
		Bta09850	Sphingomyelin phosphodiesterase 2	0.54
	cAMP signaling pathway	Bta06408	Acyl-coenzyme A oxidase	0.47
		Bta10385	Phospholipase D1	0.66
		Bta10889	Ras-like GTP-binding protein RHO	0.5
		Bta05346	Afadin, putative	0.53
		Bta13257	Protein patched	0.61
	cGMP-PKG signaling pathway	Bta10889	Ras-like GTP-binding protein RHO	0.5
		Bta14581	Calcium-transporting ATPase	0.5
	PI3K-Akt signaling pathway	Bta04465	Protein son of sevenless	0.54
		Bta02463	Serine/threonine-protein phosphatase 2A 55 kDa regulatory subunit B	0.67
		Bta12425	Laminin subunit gamma-1	0.15
		Bta12426	Laminin subunit gamma-1	0.38
		Bta09051	Laminin subunit beta-1	0.57
		Bta10097	Laminin subunit alpha-1	0.38
		Bta07723	CG10625, isoform H	0.38
		Bta15399	Serine/threonine-protein kinase mTOR	0.66
		Bta05137	Regulatory-associated protein of mTOR, putative	0.47
		Bta12704	Ras-related GTP binding protein	0.39
		Bta09287	Chaperone protein HtpG	0.67
		Bta13994	G1/S-specific cyclin-D2	0.46
		Bta03321	Serine/threonine-protein phosphatase 2A 56 kDa regulatory subunit epsilon isoform	0.6
	AMPK signaling pathway	Bta08932	Acyl-CoA desaturase 1	0.41
		Bta01763	Acyl-CoA Delta(11) desaturase	0.6
		Bta03074	Fatty acid synthase	0.48
		Bta02463	Serine/threonine-protein phosphatase 2A 55 kDa regulatory subunit B	0.67
		Bta15399	Serine/threonine-protein kinase mTOR	0.66
		Bta05137	Regulatory-associated protein of mTOR, putative	0.47
		Bta12704	Ras-related GTP binding protein	0.39
		Bta03321	Serine/threonine-protein phosphatase 2A 56 kDa regulatory subunit epsilon isoform	0.6
	mTOR signaling pathway	Bta08668	Frizzled-2	0.48
		Bta04465	Protein son of sevenless	0.54
		Bta10889	Ras-like GTP-binding protein RHO	0.5
		Bta15399	Serine/threonine-protein kinase mTOR	0.66
		Bta05137	Regulatory-associated protein of mTOR, putative	0.47
		Bta12704	Ras-related GTP binding protein	0.39
72-up	MAPK signaling pathway	Bta04818	Type I serine/threonine kinase receptor	1.79
	TGF-beta signaling pathway	Bta04818	Type I serine/threonine kinase receptor	1.79
	Hippo signaling pathway	Bta04818	Type I serine/threonine kinase receptor	1.79
	FoxO signaling pathway	Bta04818	Type I serine/threonine kinase receptor	1.79
		Bta12593	BCL2/adenovirus E1B 19 kDa protein-interacting protein, putative	1.8
	AMPK signaling pathway	Bta09151	Protein kinase	1.73
72-down	Two component system	Bta07544	Alkaline phosphatase	0.41
		Bta14984	Alkaline phosphatase	0.53
		Bta14395	Alkaline phosphatase	0.59
	cAMP signaling pathway	Bta05793	Guanylate cyclase	0.42
	cGMP-PKG signaling pathway	Bta05793	Guanylate cyclase	0.42
	AMPK signaling pathway	Bta04098	Acyl-CoA Z9 desaturase	0.39
