# Supplementary material for: Transcriptome analysis of the whitefly, Bemisia tabaci MEAM1 during feeding on tomato infected with the crinivirus, Tomato chlorosis virus, identifies a temporal shift in gene expression and differential regulation of novel orphan genes
Source: BMC Genomics. 2017 May 11;18:370. doi: 10.1186/s12864-017-3751-1 (PMC5426028; doi:10.1186/s12864-017-3751-1)
Supplement: Supplementary file 9 — The primer/probe sequences used for validation of RNA-Seq results on selected genes using RT-qPCR. (XLSX 11 kb) [file 12864_2017_3751_MOESM9_ESM.xlsx]

## Sheet: Sheet1
Additional file 9 The primer/probe sequences used for validation of RNA-Seq results on selected genes using RT-qPCR
Number	Gene	Annotation	FP (5'-3')	RP (5'-3')	Probe (5'-3')	Amplicon
1	Bta14011	2-oxo-4-hydroxy-4-carboxy-5-ureidoimidazoline decarboxylase	TCGCTTTCGACGGAGGATA	GGCCCGACTTAATGTGTTCATG	FAM-TCTAAACTTGTACCCTGATCTCACGGC-BHQ1	109 bp
2	Bta15563	Vitellogenin-B	TGCTGCGGAAGCAACCTATG	CGTGAGGCACTTCCAATGAAG	FAM-TGCAAGTTATAAACCAGAGAAAGCAGC-BHQ1	132 bp
3	Bta14422	α-glucosidase	GAGGGCACTCTCAACTCTTATGC	GCAATGGTTTCTTTCTCGTGTGAT	FAM-CAGCGAATGGACCTACATGTTCACA-BHQ1	77 bp
4	Bta13640	Chemosensory protein	TCGACTTGGAGGCCATCCT	GGGTCCCTCGTCCATGAG	FAM-CGAGAAGCTCGTCGACAACTACACC-BHQ1	74 bp
5	Bta14126	unknown	AGGAGCTCAACTACTTCGAGAAGC	GGGTCTGGGTGAAGACGTT	FAM- CCTACATCCTCAAGCACCGCAAGG-BHQ 1	78 bp
6	Bta00788	unknown	CACGGCCTTCGTCAACCA	GTCCCTCGTCGCAGATGA	FAM-CGCTTCTTGCCCTGTCATCATCGA-BHQ1	80 bp
7	Bta07749	Glucose transporter	TGCTGTTCCCATTATCACTGTTG	GCGTCCTTCAAGCGACCTT	FAM-TCTGCATGTCACAAATCCCGGA-BHQ1	87 bp
8	Bta02560	Cathepsin L-like protease	GACGTCTCAGGTACTGACTCAA	CACCGCCGACGTACCATTG	FAM-TAATCGCCGCTCTTCCGACCAG-BHQ1	103 bp
9	Bta06348	V-type proton ATPase subunit e 2	GTCGGTATTGGACTACCCTTCATAG	ACCAGCATGTGAAAGCTGTCAAC	FAM-AAAGTCCACATCGAGGAATCCTGCAAC-BHQ1	91 bp
10	Bta14921	Scaffold attachment factor B2	CTCCTCCAGCAGACACCAAA	GCCTTTCAGGACGATCATACCT	FAM-CAAGGGACTCAAGATACGACAGACCA-BHQ1	93 bp
11	Bta14141	Mitogen-activated protein kinase kinase kinase 7	CCCTCCAGCGAACAATCCA	GCTGAGCGATTTGCATCTGTA	FAM-TTACCAGCAGCATGAAGAATTAATGGGA-BHQ1	88 bp
	Whitefly reference genes
10	Bta08780	Actin	TCGTGGATACCGCAAGATTCC	CGACGGACAGGTCATCACAA	Quasar 705- ACCCAAGAAGGATGGCTGGAAGA -BHQ2	98 bp
11	Bta13977	28S ribosomal protein S18a, mitochondrial	GAGGCGAAAGGAACATCTCAA	CGGAGCAAACGGGTCTCT	Cal Red 610-TGTACTACGATGAGTCCACAATCAAGCC-BHQ2	79 bp
